# Supplementary material for: Elucidating molecularly stratified single agent, and combination, therapeutic strategies targeting MCL1 for lethal prostate cancer
Source: Nat Commun. 2025 Oct 8;16:8806. doi: 10.1038/s41467-025-64042-5 (PMC12508096; doi:10.1038/s41467-025-64042-5)
Supplement: Supplementary file 4 — Source data [file 41467_2025_64042_MOESM4_ESM.xlsx]

## Sheet: Figure 1
Figure 1C				Figure 1D				Figure 1E-F			Figure 1G				Figure 1H (PSA)			Figure 1I (TCGA)			Figure 1I (SU2C/PCF)			Figure 1I (RMH)			Figure 1I (UW/FH)			Figure 1J							Figure 1I (RMH)
Time (Months)	MCL-1 Gain/Amp	MCL-1 No Gain/Amp		Gleason Score	Gain/Amp (n = 39) %	No Gain/Amp (n = 455) %		Residual cancer burden [Log10 (cm3 + 1)]			Time (Months)	MCL-1 Gain/Amp	MCL-1 No Gain/Amp		No MCL-1 Gain/Amp	MCL-1 Gain/Amp		No MCL-1 Gain/Amp	MCL-1 Gain/Amp		No MCL-1 Gain/Amp	MCL-1 Gain/Amp		No MCL-1 Gain/Amp	MCL-1 Gain/Amp		No MCL-1 Gain/Amp	MCL-1 Gain/Amp		No MCL-1 Gain/Amp								MCL1.OD	MCL1.RNA
47.4096	0			6	0	9.93377		No	Yes		12.846	1			27.85	265.425		5545.8	13978.9		36.301	60.9007		24.444	29.4416		5.9644	5.97168			Met Site 1	Met Site 2	Met Site 3	Met Site 4	Met Site 5		Patient 1	0.044486	24.444
29.3723	1			7	23.0769	52.0971		1.70757	1.1244		7.52361	1			411.9	119.218		7437.44	10777.5		39.8433	27.6322		42.4656	104.202		5.72808	6.60525		16-071	5.29759	4.77174					Patient 2	0.098071	67.1327
25.6597	0			8	12.8205	12.8035		0.77077	0.855979		9.3306	1			33.67	8.8		4956.3	11321.4		35.3753	61.6284		67.1327	39.4865		6.03565	6.05647		15-090	5.50069	5.28246					Patient 3	0.118482	34.7169
28.2223	0			9	61.5385	24.5033		0.561559	0.199536		12.2546	1			28.9975	20.275		6148.3	5532.49		39.9918	82.4393		35.3247	68.2894		5.93569	6.74592		18-078	5.68087	5.26426					Patient 4	0.058916	19.7085
5.58533	1			10	2.5641	0.662252		0.338998	0.0900463		6.01232	1			5.62	157.75		7659.77	5918.06		73.7844	35.1349		57.4449	48.6012		5.36482	6.78791		17-108	5.18158	5.84292					Patient 5	0.139353	65.9103
25.1668	1							0.316256			23.4908	1			248.75	257.25		5017.28	6009.78		56.3464	153.926		26.6066	137.236		6.4817	8.03281		12-021	6.38827	4.96509					Patient 6	0.060642	29.4416
82.3015	1							0.290551			18.4969	1			316.933	146		5556.89	11207.1		75.3034	67.2926		19.7085	24.127		6.60841	6.28287		18-059	5.40549	5.91698	5.8179				Patient 7	0.044812	29.7565
28.8137	0			T Stage	Gain/Amp (n = 39) %	No Gain/Amp (n = 455) %		0.17579			19.9425	1			483.5	35.45		6677.42	8550.11		33.7348	49.5997		26.255	36.2676		5.91285	6.05359		19-026	5.4623	6.01053					Patient 8	0.111362	35.1552
21.9471	0			T2	10.2564	40.3974		0.133539			3.74538	1			510.73	120.5		8528.39	6363.52		36.4359	63.3332		41.9069			6.02854	6.79535		00-010	5.9644	5.72808					Patient 9	0.254008	104.202
10.6121	0			T3	79.4872	56.7329		0.125182			35.2854	0			172.097	215		5370.68	9524.12		20.1724	48.2104		38.6869			6.05188	6.10683		17-017	6.02802	5.81205	5.6997				Patient 10	0.048359	32.051
15.4089	0			T4	10.2564	1.3245		0.0934217			39.5236	0			317.1	40.2925		4853.99	6271.72		52.6943	104.006		65.9103			5.66145	6.54676		05-011	6.05188	5.66145					Patient 11	0.074756	42.3503
14.8176	0			NR	0	1.54525		0.075436			42.0534	0			297.01	18.75		5972.21	5123.13		54.4117			27.238			6.16552	6.49212		01-002	5.91285	6.02854					Patient 12	0.070782	17.4374
18.8258	0							0.0656544			8.54209	1			64.25	15.7225		5684.3	6574.69		35.6772			33.6377			6.27482	6.01614		00-029	6.03565	5.93569					Patient 13	0.191216	34.7374
4.20543	0							0.0652061			21.2567	1			74.6667	57.915		13989.6	9582.87		32.0298			28.8154			5.94441	5.7923		14-053	5.82578	5.96271	6.20712	5.95698	6.04431		Patient 14	0.097118	39.4865
11.3021	1			N Stage	Gain/Amp (n = 39) %	No Gain/Amp (n = 455) %		0.0638586			30.3573	0			98.75	100.745		9793.94	5318.76		150.378			24.3545			7.10512	5.61947		05-165	6.16552	6.27482					Patient 15	0.156731	83.585
25.4954	0			N0	53.8462	71.0817		0.057879			28.8789	0			1142.75	205.175		13500.1	7554.15		11.698			41.9071			7.29868	5.75775		20-014	6.38853	6.08435					Patient 16	0.087289	23.3822
44.8798	0			N1	41.0256	13.4658		0.0495901			4.63244	1			135.8	73.2025		12212.2	9433.08		68.046			29.7565			7.32837	8.13366		00-140	6.4817	6.60841					Patient 17	0.091059	22.6019
75.8619	0			NR	5.12821	15.4525		0.033681			27.5975	0			214.75	23.4725		4346.28	8230.48		65.808			35.1552			6.38827	7.36143		11-028	7.10512	7.29868					Patient 18	0.147104	77.8982
38.1774	1							0.0301948			9.85626	1			146.5	2.3625		6712.37	5972.81		83.2391			33.0526			4.96509	6.45048									Patient 19	0.200294	57.8892
69.2252	0							0.0133429			2.20123	1			831	6.655		12754.6	7603.58		49.4902			50.0333			5.84642	5.92395		MCL-1 Gain/Amp							Patient 20	0.162283	41.1893
48.3952	1							0.00928088			9.29774	1			62.75	2301.88		14116.3	19077.9		35.5844			55.5336			6.14963	6.15684		10-056	5.61947	5.75775					Patient 21	0.12525	32.3864
35.4176	0							0.00836167			16.3285	1			181.5	568.275		5018.44	7617.43		21.3357			32.051			6.74803	5.87476		17-085	5.68272	5.86095	6.0898				Patient 22	0.063897	32.033
31.9678	0							0.00620924			6.27515	1			190.3	8.5625		5023.35	13070.1		33.9993			33.2116			5.90861	6.83912		17-081	5.88572	5.85429	5.33388				Patient 23	0.128015	38.2943
4.86252	0							0.00579804			14.9487	1			3.1	185.04		8734.29	7464.6		42.1223			42.3503			6.32591	6.10443		18-039	5.65162	6.34977					Patient 24	0.069786	57.5386
7.09665	1							0.0055923			5.38809	1			60.4525	1118.5		9620.98	8192.21		71.7081			17.4374			6.28228	6.20168		13-042	6.15684	5.87476					Patient 25	0.100532	44.9582
4.07401	1							0.00543792			12.616	1			12.41	39.06		8308.83	5616.91		56.5895			47.0038			7.18983	5.87074		13-101	6.10443	6.20168					Patient 26	0.162683	26.3425
26.9082	1							0.00124897			16.4928	1			14.5525	46.0575		20565.9	3224.2		58.2286			34.7374			5.61351	5.34186		17-036	6.38336	5.94732	6.03554				Patient 27	0.085307	36.8756
37.2246	0							0.00124897			20.6324	1			271.507	1353.1		6716.98	7302.48		54.5201			30.5047			5.82578	7.12128		16-052	6.36745	6.05572					Patient 28	0.175644	32.7807
4.27113	0							0.00050002			15.2115	1			3.53	24.445		5494.67	9857.16		40.0873			67.3164			5.96271	5.82873		15-096	6.19414	6.6071	6.57176				Patient 29	0.24685	36.2676
29.8322	0							0.00012506			21.6509	1			64.63	155		12292.4	8599.01		27.0433			30.7051			6.20712	6.88129		20-013	6.33148	6.82407					Patient 30	0.141211	29.3276
3.77831	0							4.169e-05			5.68378	1			73.1075	94.9125		14261.4	8312.45		78.6038			38.0251			5.95698	6.09541		17-033	6.94858	6.34274
16.9531	0							4.169e-05			13.2731	1			27.95	22.42		9237.75	7188.52		74.0363			83.585			6.04431	7.60395		03-139	6.74592	6.78791
12.1563	0							0			10.0862	1			20.83	96.282		6181.25	7640.29		45.5724			87.9903			5.53985	5.9932		19-029	6.9311	7.0361
22.7356	0							0			11.499	1			56.9675	2284.99		14352.3	7014.05		53.6039			30.1752			6.56772	6.51713		18-123	6.74945	7.45071	6.7095
1.0185	0										12.6817	1			5.7925	1042.17		6097.18	8157.15		20.6078			25.9647			5.575	5.91313		17-043	7.39013	7.36254	7.34179
44.8469	0										2.7269	1			69.6175	2.604		6875.91	5469.71		24.8575			58.3352			6.26497	6.30156		12-005	8.13366	7.36143
69.1267	1										25.9548	0			8.75	177.56		7968.74	13494.6		74.1681			41.499			5.50069	6.01221
64.4613	0										12.0575	1			153.4	204.803		6606.32	8264.5		56.6124			23.3822			5.28246	5.26589		Mixed MCL-1 Gain/Amp
17.9388	1										11.8275	1			282.825	160.6		4349.93	8585.9		36.0078			33.536			5.29759	6.19613		19-045	5.36638	5.18661	5.46416
15.0475		0									2.66119	1			53.635	115.855		11573.7			30.5003			46.8925			4.77174	6.19414		13-104	5.90861	5.87074	5.34186
38.7688		1									19.8768	1			123.225	113.675		7226.48			49.7802			22.6019			5.76421	6.6071		15-023	6.01221	5.575
67.9439		0									22.4066	1			10.24	62.635		6213.42			39.1468			28.8231			6.02802	6.57176		14-043	6.09541	5.61351
49.7751		0									27.4333	1			11.6375	1460.49		5607.01			58.0481			43.1191			5.81205	6.36745		13-012	5.92395	5.84642
47.1139		0									15.4415	1			61.81	871.4		6043.57			56.4986			55.0071			5.6997	6.05572		15-069	6.26497	5.26589	6.19613
45.274		0									4.56674	1			17.9925	266.275		8268.93			38.6481			77.8982			5.69007	5.86716		17-113	6.03071	5.84594
39.3602		0									9.65914	1			208.25	156.272		6364.86			33.7894			13.399			6.59865	6.701		18-082	5.73004	6.20874
44.7812		0									29.9959	1			97.5	1213.83		5294.06			37.2126			66.829			6.2501	6.33471		17-072	6.2501	5.80564
40.1487		0									15.1458	1			18.325	144.88		6868.58			48.2048			57.8892			5.06319	6.94858		14-031	6.28228	5.82873
37.9802		0									15.8029	1			26.825	431.725		7310.83			36.2891			41.1893			5.18158	6.34274		19-048	6.38719	5.73197
40.2801		0									7.3922	1			85.55	146.725		5655.06			48.2473			70.2802			5.84292	6.38336		15-010	6.30156	6.56772
26.6453		0									12.1232	1			64.916	704.75		6212.55			36.18			32.3864			6.03071	5.94732		18-030	6.85071	6.64327	6.60862
37.9474		0									9.69199	1			163.72	489.7		4972.92			28.0467			60.4553			6.64327	6.03554		13-099	6.83912	6.74803
25.134		0									2.98973	1			26.814	387.318		5848.29			55.4292			44.9742			5.9455	6.53663		12-011	7.32837	6.45048
27.2696		0									17.8727	1			26.3225	530.4		4853.21			45.8491			32.033			5.40549	7.39013		14-039	7.18983	6.88129
58.186		0									20.4025	0			25.095	1988.75		4947.12			48.279			72.2477			5.91698	7.36254		19-028	8.07223	7.61851
56.7075		0									8.73922	1			1090.48	30.775		6175.06			59.4144			38.2943			5.8179	7.34179
84.5028		0									22.1437	1			116.168	69.584		6782.63			81.9395			23.2344			5.68087	5.80564
93.6364		0									10.2834	1			169	112.828		5503.96			53.2897			57.5386			5.26426	5.88572
41.5943		0									15.54	1			509.5	174.498		5554.14			55.7714			30.8311			6.20874	5.85429
80.9873		0									2.98973	1			40.24	12.66		4120.47			43.5619			35.6425			5.4623	5.33388
66.6297		0									29.3388	1			154.762	101.775		5288.95			55.7005			37.5523			6.01053	5.68272
55.7219		0									9.16632	1			54.5523	622.75		8954.12			36.0829			44.9582			7.61851	5.86095
80.4945		0									10.0205	1			194.35	1683.5		5451.15			73.6335			26.3425			5.36638	6.0898
67.2868		0									18.0698	1			39.2225	2771		7410.62			49.3499			41.094			5.46416	5.84594
50.6622		0									14.3573	1			149.395	1680.5		7180.42			36.1552			36.8756			5.73197	7.33206
46.4897		0									4.36961	1			119.603	4627.5		4938.52			61.1449			76.0363			6.38853	5.43656
39.9187		0									16.6242	1			27.22	299		6229.16			40.8887			32.7807			6.08435	6.85071
31.475		0									4.23819	1			151.766	105.442		6045.19			52.8449			52.7631				6.60862
50.6951		0									5.0924	1			339.55	232.425		7265.35			45.0328			39.3547				5.65162
19.7458		0									12.0575	1			46	172.925		6628.9			33.5324			39.3758				6.34977
69.4881		0									29.7988	1			3513.8	2160.04		4852.53			27.5646			23.3929				5.73004
12.4849		1									4.10678	1			398.6	1804.4		5693.75			27.5646			29.3276				6.73033
37.3231		0									23.4908	1			1292.4	932.14		4697.03			42.0512			127.227				6.65423
88.2811		0									39.1294		1		392.5			6329.99			34.414			61.1251				6.74945
37.7831		0									12.0246		1		2666.5			4516.75			47.7343			63.4107				7.45071
33.1177		0									22.9979		1		466.75			3667.5			70.2069			34.7358				6.7095
25.3311		0									13.1745		1		156.85			9590.81			45.2465			45.3073				8.07223
30.3251		0									23.5893		1		625.12			4824.27			62.7741			43.0684				6.9311
27.6638		0									6.53799		1		52.05			3770.13			52.1785							7.0361
6.27528		0									14.883		1					10971			36.9004							5.18661
24.3783		0									30.7515		0					5839.88			62.1824							6.38719
35.2533		0									13.6674		1		Figure 1H (PSA)			3801.23			31.6654							4.92375
38.3416		0									27.6304		1		No MCL-1 Gain/Amp	MCL-1 Gain/Amp		4085.85			42.8678							6.33148
25.8568		0									17.8727		1		124.75	124.667		6358.63			37.3927							6.82407
38.6702		0									15.1129		1		110.25	121		4921.15			69.4679
36.009		0									2.29979		1		121.333	110.622		4519.43			63.1088
36.3046		0									20.1725		1		142.667	128.477		6080.95			56.0785
36.7318		0									35.3511		0		131	120.825		7151.12			122.927
45.8654		0									8.21355		1		97	111.938		6315.55			59.4037
42.9085		0									7.49076		1		104.333	107.937		5446.55			41.7376
28.3866		0									16.9528		1		119.667	111.696		4951.63			58.4112
63.9685		0									30.1273		0		127.25	109.011		6533.91			53.6218
6.07815		0									6.76797		1		129	123.51		6121.01			69.7782
65.2169		0									17.2156		1		117	97.75		5967.63			45.2511
14.4561		0									24.9035		1		106.5	123.75		4076.39			40.3258
28.518		0									37.9466		0		118.677	114.75		6816.58
40.1158		0									20.1725		1		123.51	131		5204.78
28.5837		0									30.5216		0		117.603	133.2		4565.06
32.8877		0									29.8316		0		110.085	116.667		6237.21
30.8507		0									1.80698		1		101.493	101		6006.91
44.5184		0									40.2793		1		102.701	133.5		8406.71
36.2389		0									29.1745		0		121.362	102.167		5691.11
35.8118		0									10.6448		1		110.622	96.2667		9266.65
13.7991		1									22.6037		1		119.214	109.333		6698.29
23.557		0									2.89117		1		104.945	96.3333		4595.74
30.8179		0									27.3018		1		118.667	110.75		3864.62
17.4459		0									32.0986		0		126	133		4650.35
23.6884		0									7.78645		1		139.333	105		16786
24.5755		0									23.7864		1		132.333	118.25		3249.45
26.0211		0									43.7947		0		121.75	111.25		13441
23.7869		0									28.4846		1		112.5	96.25		4045.43
17.1502		0									6.70226		1		119.4	104.667		4248.95
25.6925		0									5.97947		1		129.333	116.75		3449.54
30.8179		0									7.16222		1		115.333	116.667		5201.65
17.8402		0									25.922		1		128	122.333		6751.89
24.5426		0									13.963		1		126	109		6056.75
31.4093		0									4.56674		1		136.5	106.667		4811.74
88.1825		0									30.4887		0		134	91.5		3898.49
82.86		0									25.0349		1		124.75	103		6307.51
43.6641		1									39.6879		1		146.667	122.333		4145.08
27.0724		0									7.12936		1		109	99.5		6287.44
3.74546		0									22.8994		1		97.6667	127.333		4198.55
32.2964		0									4.63244		1		134	123.5		3919.72
38.933		0									30.6201		1		112.333	121.667		4148.84
27.8938		0									6.40657		1		122.667	128.75		4714.5
30.9493		0									27.269		0		128	119.5		4259.85
35.4176		0									17.7413		1		112.667	122		5997.33
28.1566		0									14.2916		1		134.333	108.667		3523.42
32.6578		0									10.3162		1		124	105		6430.87
28.2552		0									23.1294		1		115.667	108.867		7465.51
23.8526		0									21.191		1		114	123.075		6650.55
27.8281		0									7.26078		1		117.75	108.6		9295.45
30.3579		0									19.4168		0		106	109.2		4760.83
22.5385		0									6.6037		1		100.025	107.975		4425.91
17.9388		0									17.9384		1		99	104.833		5291.77
22.3085		0									6.34086		1		118	87.1		3084.53
15.8689		0									9.46201		1		149.5	98.0333		5387.21
15.5404		0									6.34086		1		126.5	111.533		4131.69
20.1729		0									13.7331		1		102	112		9676.92
77.1104		0									5.32238		1		127.75	123		6013.41
63.2457		1									19.4168		1		107.5	104		6679.64
38.0788		0									3.84394		1		90.25	130		6037.29
6.43956		1									15.2444		1		127	100.2		4760.4
25.1668		0									3.90965		1		120.767	123		4532.55
1.57703		0									14.9158		1		117.967	94.25		4470.07
21.5857		0									25.5934		1		109.333	92.75		12995.5
20.5672		0									8.9692		1		116.9	106.75		5267.58
17.216		0									8.11499		1		125.633	104.333		3478.92
7.0638		1									18.1684		1		121.333	105.429		4216.15
22.3413		0									19.9754		1		132.667	104		5413.02
6.34099		1									6.37372		1		112.333	123.333		6070.65
59.6316		0									25.8563		1		110.333	101.333		6593.01
19.9429		0													109.667	117		4186.09
33.5777		1													88.5	141		5453.69
23.7869		0													128.333	108.75		4562.92
21.9471		0													105.4	119.75		6539.15
0.755662		0													98			3901.93
1.87273		1													88.6667			8043.49
5.84817		0													118.333			4857.13
43.6313		1													129			5272.37
64.6584		0													110.25			8802.85
86.3426		0													127.333			6711.91
13.7005		0																5191.04
21.8814		0																11335.1
7.55662		0																5381.81
22.3413		0																5567.09
30.4893		0																5492.82
19.3515		0																10326.9
22.407		0																6140.51
1.77416		0																6346.27
2.00415		0																7521.37
40.0172		0																7435.31
113.021		0																10229
73.365		1																5944.19
23.327		0																7991.76
12.912		0																5083.31
17.216		0																5230.16
3.67975		0																4526.96
2.20128		0																4395.32
1.60989		0																4991.72
17.4131		0																3129.43
2.3327		0																5094.97
3.48262		0																3747.96
1.44561		0																4892.78
32.9863		0																16392.5
25.2983		0																5600.3
30.9164		0																10540.8
14.5219		1																11576.8
27.5652		0																13866.4
32.0335		0																6276.79
29.8979		0																6427.04
23.2613		1																5010.5
67.5496		0																6285.36
115.058		0																14559.7
2.46412		1																23697.2
53.6849		1																5196.59
67.8782		0																9730.15
44.0913		1																4543.34
30.9164		0																5836.78
6.01244		0																7208.86
25.2654		0																5035.95
20.3043		1																9565.03
141.112		0																5138.58
30.9164		1																4501.58
72.215		0																2974.8
165.063		0																6335.79
68.1082		0																5119.8
113.251		0																7274.57
25.9225		0																4011.18
68.6339		0																6123.47
58.416		0																4046.56
1.24849		0																6390.07
4.40255		0																3601.54
16.8217		0																4120.44
30.3908		1																6574.67
58.1531		0																3226.3
3.18692		0																5505.67
40.97		0																3827.42
140.093		0																4238.89
122.089		0																6042.15
86.0798		0																6314.46
83.5171		0																7346.27
36.1075		0																5224.07
12.4849		1																9325.71
35.1547		0																5001.91
28.6823		0																5607
6.80096		1																4463.09
27.0067		0																4298.2
34.629		0																5451.81
49.9066		0																3652.22
19.9101		1																3355.16
34.9247		0																6180.75
22.7356		1																5062.77
20.9286		1																3414.27
16.1975		0																7144.02
21.1257		0																5166.27
12.6163		0																5442.6
13.142		0																4183.52
25.0683		0																6482.53
29.208		0																7140.13
11.5978		1																4120.04
8.21372		0																8811.72
14.1933		0																5412.34
15.5732		0																5545.09
6.99809		0																11026.7
4.92823		0																6846.85
21.8485		0																5985.86
8.64083		0																4672.07
19.6472		0																7927.51
8.87082		0																7159.12
11.5649		0																8834.88
6.43956		0																7621.58
39.9844		1																7852.9
36.9289		1																8616.11
9.65934		1																6551.68
18.103		0																10167.1
6.47241		0																5421.14
15.6389		0																9864.44
10.8093		0																9704.32
7.09665		1																5056.66
10.7764		0																9407.12
23.6555		0																11066.1
17.1174		1																8711.79
14.2262		1																14184.6
10.5464		0																9067.23
4.33684		1																9975.52
40.6415		0																5247.75
12.682		0																13372.8
10.0864		1																8771.53
8.83796		0																5213.56
24.5097		0																28699.4
6.20957		0																5943.92
15.8032		0																8620.43
41.3972		0																9191.34
119.296		0																14740.5
109.505		0																6339.3
3.21978		1																12327.5
23.9184		0																6630.29
81.2501		1																7107.37
55.5248		0																7283.98
39.2287		1																6054.41
66.9254		0																9475.91
21.7828		0																5736.09
58.2846		0																3603.89
17.5117		1																8615.87
37.0275		0																10773.8
48.001		0																4343.77
42.0543		0																7241.47
9.26508		0																4632.55
3.84402		1																5447.79
4.53397		0																6753.15
9.52792		0																3803.67
25.4625		0																8522.74
18.8258		0																4482.83
22.5056		0																4560.36
22.867		0																4584.67
101.719		0																3911.4
21.9471		0																4370.12
35.7461		1																5670.7
31.7707		0																3619.91
30.8836		1																6062.46
63.4428		0																3553.29
2.72696		0																3346.54
34.8262		1																7276.79
21.29		1																9724.86
82.3015		0																4886.46
66.1369		0																4430.92
20.5672		1																10117.9
67.4182		0																4545.95
20.6329		0																4685.09
62.9171		0																4027.87
18.3659		1																6608.85
0.887082		0																7629.02
47.6067		0																10417.7
28.1566		0																4066.75
58.8431		0																6435.36
16.6903		0																11919.6
25.1668		0																10617.1
16.8217		1																4802.23
45.4383		0																9786.45
32.1649		0																5123.27
12.3534		0																4653.69
4.79681		1																3303.14
25.2983		0																6667.18
52.9292		0																4289.33
45.2083		1																3339.15
51.4179		0																4743.5
35.089		1																4206.11
20.4029		0																6613.07
55.8862		0																9727.64
45.1098		0																5870.34
22.0456		0																5182.61
45.274		0																5769.65
3.67975		0																3898.7
6.50527		1																11077
20.2386		0																10446
14.719		0																6724.95
32.5263		1																4864.09
61.6358		0																7853.07
64.0013		0																5626.17
30.3579		0																8152.71
15.5732		0																4856.14
22.5385		0																5511.49
6.63669		0																4621.69
14.7518		0																5840.06
48.001		0																9732.57
9.03509		0																8936.54
2.98979		0																4831.8
32.592		0																5041.24
22.3085		1																6313.16
33.052		1																7199.78
16.8217		0																6452.35
45.4712		1																4414.22
4.99394		1																4972.14
45.1098		0																5460.43
28.748		0																5165.86
24.7069		1																3057.85
46.2597		0																4335.68
32.4278		0																5013.16
114.302		0																4744.53
66.8925		1																5061.65
10.8093		1																4836.82
8.96938		0																8574.83
14.029		0																3936.74
53.3235		0																4756.01
48.4938		1																4543.63
33.1506		1																6585.63
3.08836		0																8733.96
14.5219		0																6235.26
13.2734		0																5183.82
10.1193		0																7885.04
44.8141		0																5986.56
41.7914		0																2975.63
20.2058		0																6851.3
11.4992		0																6870.51
4.30399		0																5837.11
4.76396		0																5834.89
52.8964		0																5251.52
13.8976		1																4487.7
23.9184		0																9941.84
11.5321		1																4500.5
18.1688		0																20617.1
2.59554		1																9052.29
27.1053		0																11271.3
5.68389		0																5105.11
17.2817		0																11520.3
20.0415		0																5532.22
94.2935		0																8142.62
20.8957		0																5245.66
38.9002		0																9911.51
78.9503		0																4670.63
3.44976		1																4895.37
12.1892		0																18182.4
9.59363		1																9471.39
37.2574		0																6551.7
35.0562		0																5661.82
28.7152		0																4145.99
27.171		0																4794.6
17.7416		0																4263.17
49.8409		0																8327.21
53.882		0																3066.97
45.4383		0																3489.59
44.7155		0																5080.15
16.296		0																4133.38
44.8469		0																4351.45
31.9349		0																5639.25
14.029		1																8807.64
41.4629		0																5798.1
30.555		0																5037.29
41.3643		0																6991.68
4.30399		1																7386.16
47.1139		0																5104.78
51.7793		0																4442.96
32.1649		0																7079.87
17.2817		0																4653.26
46.7525		1																6009.86
24.3126		1																4716.36
49.4795		1																6222.58
25.134		1																4531.18
11.6635		0																5287
42.7771		0																9580.86
5.91388		1																5492.8
36.4032		0																8803.73
21.8156		1																5538.46
1.6756		1																6246.93
19.1544		0																6201.86
12.4191		0																6153.85
19.023		0																6604.64
17.9716		0																4881.77
14.949		0																5047.22
11.4664		0																6456.27
13.4705		0																9540.26
4.33684		0																4219.47
2.98979		0																8619.1
6.96524		0																7327.68
22.0456		0																8353.76
1.0185		0																9398.49
12.9777		0																5243.18
13.9633		1																7695.39
1.97129		0																6595.47
24.0169		0																9253.14
1.0185		0																7341.07
13.0105		0																15596.9
11.992		1																5097.66
30.9822		0																9562
1.0185		0																14955.9
2.037		0																6980.93
0.919937		0																6784.28
43.9927		0																12929.4
11.992		0																8517.26
1.0185		0																7618.19
22.9984		0																6733.35
24.0169		0
2.037		0
13.0105		0
15.9675		0
26.9739		0
9.98788		0
32.0007		0
13.0105		1
2.98979		0
28.978		0
48.5267		0
57.8246		0
19.5487		0
13.3062		0
56.5104		0
46.4897		0
38.4731		0
45.7011		0
46.8839		0
30.2922		0
45.3726		0
47.8696		0
64.5598		0
48.0996		0
61.9972		0
48.4938		0
56.9375		0
60.0916		0
60.1901		0
62.0629		0
62.0629		0
74.8763		0
68.3053		0
8.70654		1
17.6431		1
58.416		0
60.1901		0
41.8243		0
60.0587		0
49.7094		0

## Sheet: Figure 2
	Figure 2A								Figure 2C								Figure 2D (AZD5991)								Figure 2E (AZD5991)									Figure 2F (AZD5991)									Figure 2H
	PNT2	LNCaP	C4-2	LNCaP95	22Rv1	PC3	DU145										PNT2	LNCaP	C4-2	LNCaP95	22Rv1	PC3	DU145			log (M)	-7.50515	-7.20412	-6.90309	-6.60206	-6.30103	-6			log (M)	-7.50515	-7.20412	-6.90309	-6.60206	-6.30103	-6			CP50c	CP267c	CP253c	CP336c	CP142c
Cell 1	1	1	1	1	2	1	2									n1	1.166	0.979	0.959	6.315	6.741	1.669	0.465		PNT2	n1	0.9977	1.0417	1.0283	1.031	1.0883	1.029		PNT2	n1	1.09	1.07	1.04	1.12	1.02	1.05		Cell 1	4	3.41667	1	1.5	1
Cell 2	1	1	0.75	1	1.5	1	2.5									n2	1.762	1.106	1.369	6.578	7.269	1.106	0.819			n2	1.1063	1.0083	0.9701	0.9593	0.9934	1.0483			n2	1	0.96	0.97	0.91	0.92	0.95		Cell 2	7.5	6	1	1.5	1
Cell 3	1	1	1.25	0.8	3	0.8	2									n3	1.159	1.066	1.428	4.814	7.686	1.485	0.95			n3	1.0483	0.9793	1.0899	0.9934	0.9323	0.932			n3	0.96	0.93	0.93	0.95	0.97	0.99		Cell 3	5.25	1.75	1	1.5	1
Cell 4	1	0.75	1	1	1	0.6	1.5																		LNCaP	n1	0.9937	0.983	1.03	0.9933	0.9373	0.9403		LNCaP	n1	1.02	0.99	0.99	0.94	0.95	0.86		Cell 4	3.5	1.75	1	1.5	1
Cell 5	1	0.5	0.75	1	2	1	1.5										Figure 2D (S63845)									n2	1.0421	1.0035	0.9737	1.0482	0.9927	0.9836			n2	0.98	0.9	1.07	0.98	0.98	0.93		Cell 5	3.25	4.75	0.833333	1	0.833333
Cell 6	1	1	1	0.75	2	1	1.5										PNT2	LNCaP	C4-2	LNCaP95	22Rv1	PC3	DU145			n3	1.0841	0.9492	0.9438	0.9629	1.0428	0.9925			n3	0.93	1.03	0.93	1.09	1.1	0.95		Cell 6	5.25	2.625	0.833333	1.5	0.833333
Cell 7	1	1	1	1	2	0.75	2									n1	1.072	0.959	0.94	5.83	6.83	1.069	0.965		C4-2	n1	1.0393	1.097	1.041	1.0283	0.9473	0.9033		C4-2	n1	1.06	1.09	1.12	1.14	1.05	0.74		Cell 7	3.75	2.58333	1	1.5	1
Cell 8	1	1	1	1.5	2	0.8	2									n2	1.262	0.993	1.412	6.12	7.12	1.406	0.919			n2	1.0023	1.0038	0.9384	0.9937	1.0039	0.9482			n2	0.92	0.91	0.9	0.9	0.93	0.86		Cell 8	3.25	3.5	1	1	1
Cell 9	0.5	1	0.75	1	2.5	1	1.5									n3	1.029	1.266	1.248	4.99	7.03	0.985	1.4			n3	0.9428	0.9742	0.9583	0.9348	0.9629	0.9628			n3	0.95	0.95	0.95	0.94	0.96	0.9		Cell 9	4.5	3.41667	0.833333	1.25	0.833333
Cell 10	1	1	2	1	0.8	0.8	2.5																		LNCaP95	n1	1.018	1.0007	1.021	1.008	0.9707	0.6907		LNCaP95	n1	1.01	0.88	0.86	0.7	0.46	0.25		Cell 10	4	2.5	1	1.5	1
Cell 11	1	1	0.66667	1.33333	2.5	1.2	2																			n2	1.0794	0.9983	0.9639	1.0429	0.9027	0.7419			n2	0.93	0.93	0.9	0.76	0.55	0.35		Cell 11	2.75	4.5	1.25	1.25	1.25
Cell 12	0.5	1	1	1	1.33333	1.2	2																			n3	0.9639	0.9532	0.9938	0.9629	0.8919	0.7028			n3	0.99	0.95	0.83	0.79	0.58	0.37		Cell 12	4	2.5	1	1.5	1
Cell 13	1.5	2	1	1	4	1	1.5																		22Rv1	n1	1.002	0.9703	0.914	0.871	0.719	0.55		22Rv1	n1	0.99	0.85	0.75	0.56	0.42	0.23		Cell 13	3.25	2	1.25	1.75	1.25
Cell 14	1	2	1	1	1.66667	1	2																			n2	1.0782	0.9298	0.8898	0.9293	0.6529	0.5038			n2	1.04	0.81	0.69	0.5	0.35	0.17		Cell 14	2.33333	4.5	1	1	1
Cell 15	1	1	1	1	2.5	1	2																			n3	0.9823	1.0439	0.9429	0.8293	0.7323	0.5829			n3	0.92	0.89	0.79	0.63	0.39	0.26		Cell 15	4	4	1	1.25	1
Cell 16	1.5	2	1	0.8	1.5	1	2																		PC-3	n1	1.088	1.059	1.0153	1.0617	1.0237	1.0573		PC-3	n1	1.04	1.03	1	1.04	1.02	1.01		Cell 16	5	5.5	1	1.5	1
Cell 17	1	1	1	0.66667	2	1	1.5																			n2	1.0342	0.9892	0.9394	0.9539	0.9411	0.9729			n2	0.95	0.92	0.9	0.93	0.92	0.92		Cell 17	2.08333	2	1.25	1.25	1.25
Cell 18	1	1.33333	1	1	2	1.2	1.5																			n3	0.9545	1.0925	0.9729	0.9638	0.9724	0.9239			n3	0.98	0.99	1.1	0.97	1.04	1.03		Cell 18	3	4.5	1	1.25	1
Cell 19	1	1	1	0.66667	2	1	2																		DU145	n1	0.995	0.966	1.0247	1.042	0.9777	0.974		DU145	n1	1.2	1.25	1.1	1.03	1.1	1.1		Cell 19	2.83333	3.75	1.5	0.875	1.5
Cell 20	1.25	1	1.33333	1.25	2.5	1	2																			n2	1.0529	1.0078	0.9629	0.9829	0.9822	1.0322			n2	0.9	0.91	0.9	0.93	0.9	0.86		Cell 20	2.25	5	1	1.25	0.833333
Cell 21	0.75	1	0.75	1.5	2	1	2																			n3	0.9699	1.0923	0.9722	0.9539	1.039	0.9399			n3	0.93	0.92	0.95	0.99	0.93	0.95		Cell 21	4.5	3.5	1.5	1.2	1.33333
Cell 22	1	1	1	1	1.5	1	2																																				Cell 22	3.25	3.33333	1	1	0.833333
Cell 23	1	1.33333	1	1	2	1	2.5																																				Cell 23	4	3.25	0.833333	1	0.833333
Cell 24	1	0.66667	1	1	2.5	0.8	2																		Figure 2E (S63845)									Figure 2F (S63845)									Cell 24	3.16667	2.75	1.41667	0.875	1
Cell 25	1	1	1	1	2	1	1																			log (M)	-7.50515	-7.20412	-6.90309	-6.60206	-6.30103	-6			log (M)	-7.50515	-7.20412	-6.90309	-6.60206	-6.30103	-6		Cell 25	2.33333	4.16667	1.08333	1.5	0.666667
Cell 26	0.75	1	1	1	2	1	1.5																		PNT2	n1	1.0449	1.065	1.0792	1.0107	1.0002	1.0234		PNT2	n1	1.12	1.11	1.07	1.16	1.16	1.16		Cell 26	3.5	3.75	1.75	1.25	1.08333
Cell 27	0.75	1.5	0.75	1	2	1.25	1.5																			n2	1.0036	1.0327	0.953	0.9919	0.9513	1.0519			n2	0.95	0.97	0.96	0.94	0.96	0.99		Cell 27	3.66667	4.25	1.75	1	1.58333
Cell 28	1.33333	1	0.75	1	2.5	1	2																			n3	0.9529	0.9528	0.9719	0.9429	0.9898	0.9321			n3	0.99	0.98	0.97	0.93	0.97	0.95		Cell 28	3.25	5.5	1.5	1	1.5
Cell 29	1	0.5	1	1	2.5	1	2																		LNCaP	n1	0.9994	0.9584	1.0224	1.0237	0.9269	0.9388		LNCaP	n1	1	0.96	1.01	0.91	0.88	0.84		Cell 29	3.16667	4	1	1.25	1
Cell 30	1	1.5	1	1	2	0.75	2																			n2	1.0328	1.0349	0.9628	1.0638	0.9757	0.9844			n2	1.05	0.99	0.94	0.99	1.03	0.91		Cell 30	2.0625	2.25	1	1	1
Cell 31	0.5	0.66667	1	1	2	1	2.5																			n3	0.9539	1.0066	0.9987	0.9461	0.9695	0.9494			n3	0.95	1.1	0.98	1.03	1	0.93		Cell 31	3	3.25	0.833333	1	0.833333
Cell 32	0.25	1	1	0.66667	1.66667	1	2																		C4-2	n1	1.0803	1.031	1.0743	1.0111	0.8972	0.7888		C4-2	n1	1	1.03	1	0.96	0.99	0.85		Cell 32	3.5	2.66667	0.833333	1.5	0.833333
Cell 33	1.33333	1	1	1	2.5	1	2																			n2	1.0065	0.9937	0.9463	0.992	0.9537	0.939			n2	0.95	1.04	0.93	0.99	0.94	0.81		Cell 33	3.1	5	1	1	1
Cell 34	1.33333	2	1	1	3.5	1.25	1.5																			n3	0.9722	0.9835	0.9665	0.9499	0.9772	0.9522			n3	0.98	0.94	1.04	1.05	1.02	0.87		Cell 34	2.83333	2.5	0.833333	1.25	1
Cell 35	1.5	1	1	1	1.5	1.25	2																		LNCaP95	n1	1.0265	0.9951	0.9893	0.9297	0.8706	0.6823		LNCaP95	n1	0.88	0.8	0.79	0.65	0.48	0.32		Cell 35	1.83333	3	1.08333	1.25	0.833333
Cell 36	0.66667	0.75	1	1.33333	1.66667	0.8	1.5																			n2	0.9763	0.9637	0.9357	0.9349	0.9334	0.7427			n2	0.93	0.84	0.75	0.73	0.55	0.3		Cell 36	1.3	2	1	1.33333	1
Cell 37	1	1	1	1	2	1	2.5																			n3	1.0036	1.0438	0.9948	0.9917	0.9482	0.7539			n3	0.95	0.86	0.85	0.75	0.58	0.37		Cell 37	1.0625	1.91667	1	0.833335	1
Cell 38	1	1	0.75	1	2	1	2																		22Rv1	n1	0.9613	0.9734	0.9339	0.8736	0.6695	0.5572		22Rv1	n1	0.98	0.89	0.77	0.61	0.43	0.2		Cell 38	2.91667	3.25	1	1.08333	1
Cell 39	1	1	1.25	1	1.5	1	2																			n2	1.0037	0.9957	0.9589	0.8947	0.707	0.5837			n2	0.85	0.84	0.72	0.65	0.37	0.18		Cell 39	3	2.75	1	1	1
Cell 40	0.66667	1	0.5	1	2	1	2																			n3	1.0247	1.0348	0.9937	0.8277	0.7236	0.5012			n3	0.88	0.8	0.71	0.58	0.4	0.13		Cell 40	2.33333	4	1	1.25	1.1
Cell 41	2	1	1	1	3	1	2																		PC-3	n1	1.0799	1.0547	1.0656	1.1189	1.0665	1.0521		PC-3	n1	1.01	1.01	1.03	0.99	1.02	1.01		Cell 41	1.75	3.25	1.75	1	1.35
Cell 42	0.5	1	1.33333	1	3	1	1.66667																			n2	1.0064	0.9734	0.9537	0.9027	0.9827	0.9728			n2	0.95	0.98	0.93	0.94	0.96	0.95		Cell 42	2.25	2	1.5	1.5	1.6
Cell 43	1.5	1	1	0.8	3.5	0.8	2.5																			n3	0.9628	0.9929	0.9777	0.9544	0.9547	0.9984			n3	0.94	0.95	0.98	1.03	1.04	0.93		Cell 43	1.35	3.25	1	0.833335	1.16667
Cell 44	0.5	1	0.75	0.8	3	1	2																		DU145	n1	0.9848	0.9721	1.0369	1.0148	1.0453	0.9747		DU145	n1	1.13	1.16	1.12	1.18	1.13	1.13		Cell 44	1.45833	1.75	1.25	1	1.16667
Cell 45	1	1	1	1	1.5	1	2																			n2	1.0429	0.9927	0.9685	0.9047	0.9748	1.0423			n2	1	0.92	0.99	0.91	0.91	0.93		Cell 45	2.5	2.66667	0.875	1.25	1.16667
Cell 46	1	1	1	1	2	1	2																			n3	0.9666	1.0545	0.9923	0.9758	0.9988	0.9527			n3	0.97	0.95	0.93	0.94	0.93	0.99		Cell 46	3.5	3.66667	0.25	1.25	0.75
Cell 47	1	0.75	1	1	2	1	2																																				Cell 47	1.66667	3	1	1.25	0.75
Cell 48	1	0.75	1.14286	1	2.5	0.8	1.33333																																				Cell 48	2.75	3.83333	0.666667	1	1
Cell 49	1	1	1	1	2	1	1.66667																																				Cell 49	3	2	0.55	1.5	0.75
Cell 50	1	1	1	1	3	1	2																																				Cell 50	2.07143	3.66667	0.833333	0.833333	1
Cell 51	1	1	1	1	1.5	1	2.5																																				Cell 51	2.46429	2.5	0.625	1	0.625
Cell 52	1	1	1	1	2	1	2																																				Cell 52	2.75	2.75	0.75	2.25	1
Cell 53	1	0.75	1	1	1.66667	0.8	2.5																																				Cell 53	1.33333	4.25	0.833333	1.25	0.833333
Cell 54	1	1.33333	0.75	1	2	1	2.5																																				Cell 54	3.25	2.33333	1.08333	1	0.833333
Cell 55	1	1	1.25	1	1.5	1	4																																				Cell 55	2.5	3.16667	1	1.5	1
Cell 56	1	1	1	0.5	2	0.75	3																																				Cell 56	4.5	2.33333	0.833333	0.833333	1.5
Cell 57	0.5	1.5	0.75	1	2	0.8	2.5																																				Cell 57	1.25	3.5	0.95	1	1.2
Cell 58	0.5	0.75	1	1	2	1	2.5																																				Cell 58	1.83333	4.8	1	0.75	1.5
Cell 59	1	1	1	1.5	2	1	2.5																																				Cell 59	3.25	4.875	1	1.41667	0.833333
Cell 60	1	2	1	1	2	0.83333	2.5																																				Cell 60	3.25	3.16667	1	1.08333	0.833333
Cell 61	1	0.5	1	1	1.5	1	2																																				Cell 61	1.46667	4	0.666667	1	0.583333
Cell 62	1	1	1	1	2	1.25	2.5																																				Cell 62	3	2.66667	1.25	1.125	1
Cell 63	1	0.5	1	1	1.5	1	1.5																																				Cell 63	1.66667	5.25	1	1.5	1
Cell 64	1	1.5	0.66667	1	2	1	2.5																																				Cell 64	3.66667	1.91667	0.75	0.75	0.625
Cell 65	1	0.66667	1.33333	1.25	2	1.25	2.5																																				Cell 65	2.91667	1.83333	1	1.25	0.625
Cell 66	1.5	2	1	1	1.5	1	2.5																																				Cell 66	1.95833	3	1.5	0.833335	1.2
Cell 67	1	1	1	1	1.5	0.83333	2.5																																				Cell 67	4.5	2.75	0.833333	1.5	0.666667
Cell 68	1	1	1.33333	1	1.5	1.25	2																																				Cell 68	4	7	1	1	0.8
Cell 69	1.25	1	1	1	2	0.8	1.5																																				Cell 69	1.70833	4.33333	1	1	1
Cell 70	1.33333	1	1	1	2	1.25	2																																				Cell 70	3.5	5.5	0.833333	1.5	0.666667
Cell 71	1	1	1	1.33333	2	1	2.5																																				Cell 71	4.5	4.375	1	1	1
Cell 72	1	1.5	0.75	1	2	1	2.5																																				Cell 72	5	1.5	1	1.25	1
Cell 73	1	1	0.8	1	2	0.75	2.5																																				Cell 73	5.5	3.5	1.25	1.25	1.5
Cell 74	1	0.5	1	1	2	1.25	2																																				Cell 74	3.25	3	0.666667	1.5	0.666667
Cell 75	1	1	1	1	2.5	1	2																																				Cell 75	3.75	2.66667	1	1	1
Cell 76	0.5	1	1	1	3.5	1	2																																				Cell 76	2.25	3.08333	1	1.75	1
Cell 77	1	1	1	1	1.75	1	2.5																																				Cell 77	1.70833	2.33333	0.833333	1	1
Cell 78	1	1	1.14286	1	2	1	2.5																																				Cell 78	2.16667	1.83333	0.833333	0.666667	1
Cell 79	1	1	1	1	2	0.8	2.5																																				Cell 79	2.83333	2.25	1.5	1	1
Cell 80	1	1	1	1	1.5	1	2.5																																				Cell 80	4.25	3.08333	1.5	1	2
Cell 81	0.75	1	1	1	2	1	2																																				Cell 81	5	2	1	1.5	1
Cell 82	0.25	1	1	1	2.5	1.25	2.5																																				Cell 82	5.5	2.66667	1	1	1
Cell 83	1	1	1	1	2	1	2.5																																				Cell 83	2.25	3	1	1.25	1
Cell 84	1	1	1	1	1.5	1	2																																				Cell 84	4	2.58333	1	1.25	1
Cell 85	1.33333	1	0.8	1	2.5	1.25	2																																				Cell 85	1.5	1.425	1	1	1
Cell 86	1	1	1	0.8	1.25	1.25	2																																				Cell 86	1.625	2.25	0.833333	1.25	0.666667
Cell 87	0.5	1	0.75	1	2	1.25	2.5																																				Cell 87	2.25	2.16667	1	1	1
Cell 88	1.33333	0.5	1	1	2	1	3.5																																				Cell 88	3.5	2.75	1	1.75	1
Cell 89	0.75	1	0.8	1	2	1	2.5																																				Cell 89	4.75	3	1.25	1.5	1
Cell 90	1	1	1	1	1.5	0.71429	2.5																																				Cell 90	4	4.5	0.833333	1	0.666667
Cell 91	0.66667	1	1	1	2	1	2.5																																				Cell 91	3	6.5	0.5	1	0.666667
Cell 92	0.66667	1	1	1	2.5	0.8	2.5																																				Cell 92	2.375	2.83333	1.5	1	2
Cell 93	1	1	1	1.25	2	1.25	2.5																																				Cell 93	1.55	2.25	1.5	1.25	1
Cell 94	0.66667	1	1	1	1.66667	1	3																																				Cell 94	3	1.58333	1	1.75	1
Cell 95	1	1	1	1	1.5	0.875	2.5																																				Cell 95	4.2	1.83333	1	1.25	1
Cell 96	1	1	1	1	2	0.8	2.5																																				Cell 96	2	1.625	0.833333	1.5	1
Cell 97	1	1	1	1	2.5	1	2.5																																				Cell 97	2.41667	6	1	1	1
Cell 98	1	1	1	1.25	2	0.8	2																																				Cell 98	2.25	2.16667	1.5	1.5	2
Cell 99	1	0.75	1	1	2	1	2.5																																				Cell 99	3.25	3.08333	1.25	1	1
Cell 100	0.75	1	1	1	2	1	2.5																																				Cell 100	3.33333	2.33333	1	1.5	1
[truncated: 11 more columns]

## Sheet: Figure 3
Figure 3A (LNCaP95 Caspase 3/7)				Figure 3A (LNCaP95 Caspase 3/7)				Figure 3C						Figure 3E (Caspase 3/7)								Figure 3F (Caspase 3/7)
	FDA/DMSO	FDA+AZD5991/FDA			FDA/DMSO	FDA+AZD5991/FDA			Copanlisib + AZD5991	Buparlisib + AZD5991	Capivasertib + AZD5991	Ipatasertib + AZD5991			Veh	Capivasertib	Ipatasertib	AZ5991	Capi + AZ5991	Ipa + AZ5991			Veh	Capivasertib	Ipatasertib	AZ5991	Capi + AZ5991	Ipa + AZ5991
Methotrexate	0.859	1.289		Methotrexate	0.493	0.723		n1	7.59	9.83	22.19	24.25		n1	1	1.38	1.48	5.61	26.88	25.01		n1	1	1.177	1.072	1.298	12.948	10.833
Busulfan	1.222	1.444		Busulfan	0.988	0.882		n2	7.33	9.38	21.86	23.97		n2	1	1.21	1.21	3.19	23	19.37		n2	1	1.261	1.282	1.639	14.214	12.984
Thioguanine	0.89	1.625		Thioguanine	0.783	0.766		n3	7.52	9.41	21.65	23.84		n3	1	1.39	1.65	6.11	29.08	24.26		n3	1	1.916	1.534	1.017	13.085	12.578
Mercaptopurine	0.737	1.6		Mercaptopurine	0.649	0.809
Mechlorethamine hydrochloride	0.982	1.536		Mechlorethamine hydrochloride	0.587	0.339								Figure 3E (Cell viability)								Figure 3F (Cell viability)
Allopurinol	1.137	1.558		Allopurinol	0.91	0.89									Veh	Capivasertib	Ipatasertib	AZ5991	Capi + AZ5991	Ipa + AZ5991			Veh	Capivasertib	Ipatasertib	AZ5991	Capi + AZ5991	Ipa + AZ5991
Dactinomycin	1.548	0.726		Dactinomycin	0.388	0.685								n1	1	0.709	0.733	0.754	0.048	0.078		n1	1	0.624	0.6	0.957	0.188	0.205
Chlorambucil	1.203	0.748		Chlorambucil	0.822	0.867								n2	1	0.683	0.687	0.783	0.051	0.085		n2	1	0.498	0.512	1.001	0.209	0.222
Thiotepa	0.814	1.097		Thiotepa	1.002	0.932								n3	1	0.692	0.631	0.664	0.051	0.064		n3	1	0.555	0.61	0.963	0.21	0.221
Melphalan hydrochloride	0.838	1.669		Melphalan hydrochloride	0.981	0.878
Triethylenemelamine	0.949	1.037		Triethylenemelamine	0.953	0.752
Altretamine	0.748	1.755		Altretamine	0.992	0.919
Aminolevulinic acid hydrochloride	1.391	1.113		Aminolevulinic acid hydrochloride	0.913	0.959
Fluorouracil	0.896	1.693		Fluorouracil	0.958	0.898
Plicamycin	0.817	1.813		Plicamycin	1.122	0.842
Pipobroman	0.479	2.847		Pipobroman	0.942	0.901
Cyclophosphamide	0.894	1.052		Cyclophosphamide	1.013	0.95
Mitomycin	0.785	1.64		Mitomycin	0.772	0.423
Floxuridine	1.111	1.137		Floxuridine	0.532	0.9
Hydroxyurea	1.078	0.68		Hydroxyurea	0.999	0.919
Uracil mustard	1.009	1.268		Uracil mustard	0.911	0.897
Mitotane	1.18	1.187		Mitotane	0.966	0.918
Dacarbazine	1.082	0.877		Dacarbazine	0.973	0.828
Methoxsalen	0.835	1.364		Methoxsalen	0.922	0.901
Vinblastine sulfate	0.973	1.652		Vinblastine sulfate	0.868	0.307
Cytarabine hydrochloride	0.767	1.279		Cytarabine hydrochloride	0.99	0.881
Thalidomide	1.041	0.902		Thalidomide	0.949	0.906
Vincristine sulfate	0.935	1.038		Vincristine sulfate	0.875	0.627
Megestrol acetate	0.598	1.631		Megestrol acetate	0.762	1.006
Trifluridine	0.919	0.854		Trifluridine	0.882	0.935
Procarbazine hydrochloride	0.727	1.759		Procarbazine hydrochloride	0.887	0.881
Lomustine	0.743	0.881		Lomustine	0.808	0.997
Daunorubicin hydrochloride	1.888	0.659		Daunorubicin hydrochloride	0.677	0.38
Streptozocin	1.155	1		Streptozocin	0.969	0.975
Arsenic trioxide	1.489	0.839		Arsenic trioxide	0.964	0.956
Azacitidine	1.419	1.07		Azacitidine	0.313	0.446
Cladribine	1.548	0.748		Cladribine	0.946	0.878
Ifosfamide	1.887	0.839		Ifosfamide	0.909	0.89
Cisplatin	1.006	1.203		Cisplatin	0.876	1.01
Tretinoin	1.336	0.98		Tretinoin	0.889	0.87
Teniposide	1.423	1.512		Teniposide	0.821	0.337
Doxorubicin hydrochloride	0.942	2.054		Doxorubicin hydrochloride	0.721	0.583
Bleomycin sulfate	1.06	1.158		Bleomycin sulfate	0.885	0.741
Paclitaxel	0.945	1.521		Paclitaxel	0.962	0.86
Decitabine	1.28	1.292		Decitabine	0.89	0.892
Bendamustine hydrochloride	1.185	1.608		Bendamustine hydrochloride	0.854	0.911
Etoposide	1.468	1.034		Etoposide	0.803	0.505
Dexrazoxane	1.414	0.877		Dexrazoxane	0.783	0.911
Tamoxifen citrate	1.396	1.287		Tamoxifen citrate	0.892	0.819
Pentostatin	0.787	2.368		Pentostatin	0.933	0.917
Sirolimus	0.966	1.616		Sirolimus	0.95	0.871
Carboplatin	1.449	1.514		Carboplatin	0.963	0.997
Valrubicin	1.471	1.642		Valrubicin	0.795	0.54
Idarubicin hydrochloride	1.396	1.516		Idarubicin hydrochloride	0.56	0.227
Epirubicin hydrochloride	0.803	2.543		Epirubicin hydrochloride	0.72	0.629
Oxaliplatin	0.575	2.112		Oxaliplatin	0.803	0.661
Mitoxantrone	2.777	2.083		Mitoxantrone	0.214	0.355
Amifostine	1.336	1.094		Amifostine	0.991	0.88
Fludarabine phosphate	1.374	1		Fludarabine phosphate	0.995	0.955
Temozolomide	1.085	1.417		Temozolomide	0.971	0.935
Imiquimod	1.01	1.533		Imiquimod	0.952	0.929
Carmustine	0.866	1.758		Carmustine	0.955	0.915
Clofarabine	1.041	1.022		Clofarabine	0.69	0.679
Vinorelbine tartrate	0.804	1.783		Vinorelbine tartrate	0.857	0.789
Topotecan hydrochloride	0.987	1.363		Topotecan hydrochloride	0.503	0.551
Gemcitabine hydrochloride	1.099	1.043		Gemcitabine hydrochloride	0.89	0.76
Irinotecan hydrochloride	1.107	0.96		Irinotecan hydrochloride	0.849	0.594
Docetaxel	1.124	1.489		Docetaxel	0.848	0.919
Temsirolimus	1.538	0.786		Temsirolimus	0.584	1.165
Vorinostat	0.944	1.285		Vorinostat	0.785	0.71
Estramustine phosphate sodium	1.007	2.805		Estramustine phosphate sodium	0.826	1.027
Capecitabine	0.643	1.75		Capecitabine	0.91	1.062
Exemestane	1.289	1.285		Exemestane	0.75	0.985
Gefitinib	1.152	1.74		Gefitinib	0.739	0.718
Erlotinib hydrochloride	1.849	1.148		Erlotinib hydrochloride	0.901	0.626
Fulvestrant	1.18	1.184		Fulvestrant	0.855	0.842
Anastrozole	1.73	0.823		Anastrozole	0.79	0.937
Letrozole	0.817	1.527		Letrozole	0.848	0.927
Celecoxib	0.852	2.495		Celecoxib	0.863	0.851
Zoledronic acid	0.696	1.754		Zoledronic acid	0.974	0.902
Dasatinib	0.729	1.996		Dasatinib	0.789	0.408
Everolimus	0.776	1.846		Everolimus	0.912	0.677
Pazopanib hydrochloride	0.704	1.548		Pazopanib hydrochloride	0.883	0.54
Selumetinib	0.965	1.134		Selumetinib	1.012	0.774
Imatinib	0.759	1.064		Imatinib	0.912	0.774
Lapatinib	1.176	1.319		Lapatinib	1.02	0.737
Nilotinib	1.352	1.104		Nilotinib	0.635	0.993
Sorafenib	1.269	0.811		Sorafenib	0.942	0.813
Lenalidomide	0.425	2.734		Lenalidomide	1.018	0.868
Ixabepilone	0.717	1.751		Ixabepilone	0.97	0.844
Raloxifene	0.742	1.951		Raloxifene	0.942	0.894
Abiraterone	0.738	1.753		Abiraterone	0.966	0.872
Sunitinib	0.89	2.377		Sunitinib	0.914	0.643
Afatinib	0.824	5.809		Afatinib	0.933	0.104
Olaparib	0.819	1.521		Olaparib	0.945	0.808
Romidepsin	0.94	5.386		Romidepsin	0.454	0.122
Pralatrexate	0.691	1.501		Pralatrexate	0.423	0.77
Niraparib hydrochloride	0.921	1.235		Niraparib hydrochloride	0.992	0.707
Pemetrexed, Disodium salt, Heptahydrate	0.85	1.576		Pemetrexed, Disodium salt, Heptahydrate	0.802	0.899
Enzalutamide	0.869	1.351		Enzalutamide	1.068	0.785
Lenvatinib	0.847	1.17		Lenvatinib	0.98	0.647
Nelarabine	0.973	1.189		Nelarabine	0.982	0.907
Vismodegib	0.87	1.122		Vismodegib	0.962	0.86
Rucaparib phosphate	1.025	1.833		Rucaparib phosphate	0.985	0.694
Crizotinib	0.74	3.158		Crizotinib	0.807	0.685
Bortezomib	0.489	5.793		Bortezomib	0.587	0.113
Neratinib	0.683	2.719		Neratinib	0.927	0.449
Axitinib	0.719	2.024		Axitinib	0.932	0.81
Trametinib	0.826	1.662		Trametinib	0.923	0.915
Palbociclib	0.784	1.851		Palbociclib	0.921	0.92
Carfilzomib	0.39	7.04		Carfilzomib	0.568	0.121
Omacetaxine mepesuccinate	2.411	1.484		Omacetaxine mepesuccinate	0.116	0.877
Ixazomib citrate	1.153	2.215		Ixazomib citrate	0.755	0.081
Ponatinib	0.849	1.699		Ponatinib	0.866	0.398
Belinostat	0.836	2.183		Belinostat	0.937	0.345
Idelalisib	1.367	15.81		Idelalisib	0.698	0.153
Vandetanib	0.911	2.293		Vandetanib	0.805	0.575
Cabozantinib	0.754	2.161		Cabozantinib	0.794	0.69
Panobinostat	0.754	1.867		Panobinostat	0.933	0.326
Erismodegib	0.78	1.367		Erismodegib	0.854	1.069
Plerixafor	1.222	0.905		Plerixafor	0.959	0.956
Vemurafenib	0.696	1.897		Vemurafenib	0.9	0.921
Cabazitaxel	0.831	1.915		Cabazitaxel	0.969	0.853
Ibrutinib	1.08	1.387		Ibrutinib	0.965	0.84
Ruxolitinib	0.979	0.979		Ruxolitinib	1.012	0.834
Regorafenib	0.68	1.609		Regorafenib	0.906	0.674
Alectinib	0.788	1.609		Alectinib	0.955	0.838
Binimetinib	0.847	1.207		Binimetinib	0.969	0.782
Dabrafenib mesylate	0.786	1.073		Dabrafenib mesylate	0.947	0.927
ARRY-380	0.669	1.926		ARRY-380	1.001	0.837
Bosutinib	0.811	4.257		Bosutinib	0.87	0.556
Dacomitinib	0.931	2.099		Dacomitinib	0.916	0.653
Alpelisib	0.942	9.328		Alpelisib	0.871	0.56
Venetoclax	1.229	17.851		Venetoclax	1.011	0.094
Talazoparib	1.03	1.578		Talazoparib	0.94	0.606
Fedratinib	0.91	6.301		Fedratinib	0.895	0.075
Cobimetinib	0.673	1.359		Cobimetinib	0.949	0.925
Abemaciclib	0.877	1.645		Abemaciclib	0.931	0.888
Apalutamide	0.785	1.584		Apalutamide	0.968	0.911
Duvelisib	1.681	13.402		Duvelisib	0.719	0.09
Entrectinib	1.091	1.448		Entrectinib	0.949	0.884
Pomalidomide	1.174	0.936		Pomalidomide	0.99	0.915
Glasdegib	0.93	1.195		Glasdegib	0.942	0.883
Ceritinib	0.929	1.132		Ceritinib	0.277	1.355
Tazemetostat	0.731	2.188		Tazemetostat	0.96	0.89
Capmatinib	0.772	1.27		Capmatinib	0.969	0.832
Encorafenib	0.83	2.261		Encorafenib	0.92	0.862
Ribociclib	1.016	1.103		Ribociclib	0.898	1.028
Osimertinib	0.915	1.8		Osimertinib	0.841	0.407
Lorlatinib	0.706	2.725		Lorlatinib	0.974	0.854
Selinexor	0.81	1.783		Selinexor	0.391	0.533
Erdafitinib	0.683	2.981		Erdafitinib	0.769	0.388
Larotrectinib	0.838	1.529		Larotrectinib	0.98	0.901
Brigatinib	0.681	1.867		Brigatinib	0.998	0.839
Gilteritinib	0.722	2.003		Gilteritinib	0.799	0.559
Enasidenib	0.784	1.252		Enasidenib	0.871	0.906
Uridine triacetate	0.965	1.409		Uridine triacetate	0.933	0.893
Ivosidenib	0.787	1.542		Ivosidenib	0.964	0.822
Pexidartinib	0.772	2.103		Pexidartinib	0.915	0.874
Acalabrutinib	0.747	1.965		Acalabrutinib	0.903	0.748
Avapritinib	0.809	1.287		Avapritinib	0.909	0.827
Copanlisib tris-HCl	2.632	9.109		Copanlisib tris-HCl	0.627	0.054
Pemigatinib	0.999	1.426		Pemigatinib	0.977	0.482
Selpercatinib	1.167	1.357		Selpercatinib	0.938	0.573
Zanubrutinib	0.748	1.754		Zanubrutinib	0.955	0.81
Darolutamide	0.869	1.331		Darolutamide	0.998	0.832
Figure 3A (C4-2 Caspase 3/7)				Figure 3A (C4-2 Cell Viability)
	FDA/DMSO	FDA+AZD5991/FDA			FDA/DMSO	FDA+AZD5991/FDA
Methotrexate	0.776	1.09		Methotrexate	0.694	1.014
Busulfan	0.76	1.106		Busulfan	0.918	0.989
Thioguanine	0.882	1.105		Thioguanine	0.839	1.012
Mercaptopurine	0.872	1.021		Mercaptopurine	0.87	1.046
Mechlorethamine hydrochloride	0.985	0.762		Mechlorethamine hydrochloride	0.818	0.841
Allopurinol	1.01	0.86		Allopurinol	0.99	0.934
Dactinomycin	1.252	0.861		Dactinomycin	0.942	0.911
Chlorambucil	1.261	0.718		Chlorambucil	0.871	1.046
Thiotepa	0.848	1.731		Thiotepa	0.922	0.949
Melphalan hydrochloride	0.731	2.333		Melphalan hydrochloride	0.907	1.023
Triethylenemelamine	1.001	1.809		Triethylenemelamine	0.835	0.92
Altretamine	0.862	2.178		Altretamine	0.962	1
Aminolevulinic acid hydrochloride	0.844	2.156		Aminolevulinic acid hydrochloride	0.99	0.978
Fluorouracil	1.001	1.558		Fluorouracil	0.857	0.976
Plicamycin	0.971	1.474		Plicamycin	0.943	1.015
Pipobroman	0.928	1.629		Pipobroman	0.94	1.002
Cyclophosphamide	1.364	1.218		Cyclophosphamide	0.91	0.988
Mitomycin	1.553	0.962		Mitomycin	0.64	0.776
Floxuridine	1.693	0.952		Floxuridine	0.682	0.947
Hydroxyurea	1.648	1.042		Hydroxyurea	1.013	0.936
Uracil mustard	1.663	1.042		Uracil mustard	0.913	1.039
Mitotane	1.668	0.929		Mitotane	0.94	1.013
Dacarbazine	1.516	1.049		Dacarbazine	0.9	0.931
Methoxsalen	1.498	1.208		Methoxsalen	0.933	0.964
Vinblastine sulfate	1.63	0.95		Vinblastine sulfate	0.87	0.906
Cytarabine hydrochloride	1.677	1.073		Cytarabine hydrochloride	0.861	1.009
Thalidomide	1.622	0.964		Thalidomide	0.898	1.026
Vincristine sulfate	1.538	1.187		Vincristine sulfate	0.926	0.97
Megestrol acetate	1.751	0.908		Megestrol acetate	0.839	1.044
Trifluridine	1.666	0.902		Trifluridine	0.835	1.104
Procarbazine hydrochloride	1.662	1.058		Procarbazine hydrochloride	0.909	0.976
Lomustine	1.399	1.031		Lomustine	0.833	1.051
Daunorubicin hydrochloride	1.582	0.99		Daunorubicin hydrochloride	0.738	0.947
Streptozocin	1.603	1.009		Streptozocin	0.892	0.978
Arsenic trioxide	1.737	0.895		Arsenic trioxide	0.923	0.998
Azacitidine	1.659	1.158		Azacitidine	0.498	0.923
Cladribine	1.594	0.935		Cladribine	0.945	0.968
Ifosfamide	1.61	1.089		Ifosfamide	0.875	1.002
Cisplatin	1.668	0.923		Cisplatin	0.886	0.99
Tretinoin	1.424	0.917		Tretinoin	0.897	1.031
Teniposide	1.718	1.14		Teniposide	0.54	0.957
Doxorubicin hydrochloride	1.449	1.085		Doxorubicin hydrochloride	0.838	0.959
Bleomycin sulfate	1.484	1.029		Bleomycin sulfate	0.78	0.938
Paclitaxel	1.667	1.127		Paclitaxel	0.883	0.962
Decitabine	1.571	1.049		Decitabine	0.835	0.975
Bendamustine hydrochloride	1.626	1.166		Bendamustine hydrochloride	0.86	0.957
Etoposide	1.669	1.033		Etoposide	0.656	0.941
Dexrazoxane	1.319	1.218		Dexrazoxane	0.863	0.972
Tamoxifen citrate	1.417	0.916		Tamoxifen citrate	0.867	0.882
Pentostatin	1.354	1.041		Pentostatin	0.888	1.003
Sirolimus	1.762	0.868		Sirolimus	0.742	1.031
Carboplatin	1.63	1.091		Carboplatin	0.916	1.047
Valrubicin	1.666	0.864		Valrubicin	0.464	1.16
Idarubicin hydrochloride	1.801	0.873		Idarubicin hydrochloride	0.714	0.755
Epirubicin hydrochloride	1.259	1.391		Epirubicin hydrochloride	0.868	0.925
Oxaliplatin	1.268	1.117		Oxaliplatin	0.695	0.977
Mitoxantrone	1.511	1.346		Mitoxantrone	0.403	0.75
Amifostine	1.318	1.203		Amifostine	0.852	1.083
Fludarabine phosphate	1.442	1.112		Fludarabine phosphate	0.857	1.055
Temozolomide	1.711	1.148		Temozolomide	0.93	0.971
Imiquimod	1.726	0.866		Imiquimod	0.899	0.915
Carmustine	1.551	1.129		Carmustine	0.866	0.896
Clofarabine	1.707	0.928		Clofarabine	0.676	0.952
Vinorelbine tartrate	1.367	1.11		Vinorelbine tartrate	0.833	0.974
Topotecan hydrochloride	1.398	1.036		Topotecan hydrochloride	0.585	1.144
Gemcitabine hydrochloride	1.416	1.113		Gemcitabine hydrochloride	0.686	0.927
Irinotecan hydrochloride	1.514	0.969		Irinotecan hydrochloride	0.713	0.886
Docetaxel	1.61	1.004		Docetaxel	0.748	1.021
Temsirolimus	1.532	0.976		Temsirolimus	0.542	1.062
Vorinostat	1.735	0.841		Vorinostat	0.613	0.823
Estramustine phosphate sodium	1.629	0.957		Estramustine phosphate sodium	0.746	1.035
Capecitabine	1.41	1.007		Capecitabine	0.816	1.052
Exemestane	1.617	0.814		Exemestane	0.757	0.994
Gefitinib	1.372	1.125		Gefitinib	0.768	0.906
Erlotinib hydrochloride	1.428	1.107		Erlotinib hydrochloride	0.827	0.842
Fulvestrant	1.662	1.031		Fulvestrant	0.785	0.973
Anastrozole	1.486	1.025		Anastrozole	0.615	1.227
Letrozole	1.436	1.016		Letrozole	0.768	0.916
Celecoxib	1.238	1.042		Celecoxib	0.751	0.909
Zoledronic acid	1.153	1.161		Zoledronic acid	0.863	0.976
Dasatinib	0.863	1.075		Dasatinib	0.86	1.021
Everolimus	0.907	1.069		Everolimus	0.841	0.954
Pazopanib hydrochloride	0.886	1.104		Pazopanib hydrochloride	0.997	0.928
Selumetinib	0.837	1.106		Selumetinib	0.979	1.02
Imatinib	0.941	0.993		Imatinib	0.954	1
Lapatinib	1.003	0.877		Lapatinib	1.058	0.942
Nilotinib	1.487	0.664		Nilotinib	0.905	1.084
Sorafenib	1.135	0.751		Sorafenib	0.954	1.02
Lenalidomide	0.817	1.042		Lenalidomide	1.012	0.992
Ixabepilone	0.879	0.964		Ixabepilone	1.073	0.96
Raloxifene	0.926	0.925		Raloxifene	0.95	1.022
Abiraterone	0.879	1.008		Abiraterone	1.003	1.004
Sunitinib	0.762	1.241		Sunitinib	0.859	1.01
Afatinib	0.801	1.056		Afatinib	0.821	0.497
Olaparib	0.911	0.906		Olaparib	0.898	1.011
Romidepsin	0.984	1.395		Romidepsin	0.214	0.253
Pralatrexate	0.794	0.95		Pralatrexate	0.781	0.959
Niraparib hydrochloride	0.912	0.982		Niraparib hydrochloride	0.947	0.945
Pemetrexed, Disodium salt, Heptahydrate	0.901	1.051		Pemetrexed, Disodium salt, Heptahydrate	0.92	0.975
Enzalutamide	0.853	1.025		Enzalutamide	0.995	1.049
Lenvatinib	0.794	1.075		Lenvatinib	0.95	1.087
Nelarabine	0.843	1.045		Nelarabine	1.006	1.047
Vismodegib	0.853	0.963		Vismodegib	0.991	1.008
Rucaparib phosphate	0.905	1.019		Rucaparib phosphate	0.951	0.998
Crizotinib	0.759	1.528		Crizotinib	0.799	0.993
Bortezomib	0.919	1.176		Bortezomib	0.566	0.649
Neratinib	0.834	0.954		Neratinib	0.862	0.939
Axitinib	0.845	0.963		Axitinib	0.984	1.058
Trametinib	0.861	1.09		Trametinib	1.004	1.066
Palbociclib	0.75	1.065		Palbociclib	0.861	1.071
Carfilzomib	1	1.105		Carfilzomib	0.582	0.383
Omacetaxine mepesuccinate	0.779	0.897		Omacetaxine mepesuccinate	0.64	0.912
Ixazomib citrate	0.9	1.195		Ixazomib citrate	0.546	0.678
Ponatinib	0.77	1.134		Ponatinib	0.938	0.943
Belinostat	0.844	1.075		Belinostat	0.872	0.66
Idelalisib	0.821	3.178		Idelalisib	0.903	0.43
Vandetanib	0.8	1.291		Vandetanib	0.829	0.982
Cabozantinib	0.867	0.979		Cabozantinib	1.008	0.997
Panobinostat	0.793	1.067		Panobinostat	0.769	0.519
Erismodegib	0.779	1.044		Erismodegib	0.943	1.094
Plerixafor	0.866	0.982		Plerixafor	0.927	1.076
Vemurafenib	0.833	0.971		Vemurafenib	0.954	1.057
Cabazitaxel	0.817	1.012		Cabazitaxel	0.931	1.101
Ibrutinib	0.833	1.093		Ibrutinib	1.068	1.021
Ruxolitinib	0.872	1.095		Ruxolitinib	0.972	1.05
Regorafenib	0.787	1.035		Regorafenib	1.06	0.865
Alectinib	0.887	0.965		Alectinib	0.992	1.01
Binimetinib	0.756	1.185		Binimetinib	0.992	0.912
Dabrafenib mesylate	0.831	1.049		Dabrafenib mesylate	0.826	1.056
ARRY-380	0.897	1.179		ARRY-380	1.075	0.993
Bosutinib	0.839	1.03		Bosutinib	0.917	0.935
Dacomitinib	0.809	1.085		Dacomitinib	0.939	1.049
Alpelisib	0.907	1.124		Alpelisib	0.814	0.921
Venetoclax	0.882	1.415		Venetoclax	0.956	0.132
Talazoparib	0.964	0.883		Talazoparib	0.901	0.879
Fedratinib	1.041	1.787		Fedratinib	0.733	0.3
Cobimetinib	0.953	1.025		Cobimetinib	0.826	1.038
Abemaciclib	0.85	1.067		Abemaciclib	0.896	0.982
Apalutamide	0.766	1.174		Apalutamide	1.052	0.986
Duvelisib	1.039	3.652		Duvelisib	0.847	0.326
Entrectinib	0.856	1.016		Entrectinib	1.051	0.943
Pomalidomide	0.831	0.975		Pomalidomide	1.02	0.987
Glasdegib	0.855	0.918		Glasdegib	1.014	0.982
Ceritinib	0.934	1.004		Ceritinib	0.889	0.929
Tazemetostat	0.825	1.073		Tazemetostat	0.89	1.035
Capmatinib	0.814	0.94		Capmatinib	1.002	0.993
Encorafenib	0.804	0.903		Encorafenib	1.029	0.979
Ribociclib	0.858	0.964		Ribociclib	0.885	0.962
Osimertinib	0.837	1.015		Osimertinib	0.781	0.777
Lorlatinib	0.84	0.934		Lorlatinib	0.969	1.013
Selinexor	0.84	1.113		Selinexor	0.658	0.88
Erdafitinib	0.725	1.158		Erdafitinib	0.75	0.95
Larotrectinib	0.913	0.824		Larotrectinib	0.927	0.948
Brigatinib	0.876	0.94		Brigatinib	1.023	0.977
Gilteritinib	0.877	1.012		Gilteritinib	0.969	0.904
Enasidenib	0.792	1.074		Enasidenib	1.012	0.935
Uridine triacetate	0.751	0.942		Uridine triacetate	0.905	0.975
Ivosidenib	0.834	0.886		Ivosidenib	0.898	1.041
Pexidartinib	0.744	0.992		Pexidartinib	0.975	0.999
Acalabrutinib	0.757	1.145		Acalabrutinib	0.865	0.992
Avapritinib	0.909	0.984		Avapritinib	0.953	0.947
Copanlisib tris-HCl	1.458	5.823		Copanlisib tris-HCl	0.624	0.156
Pemigatinib	0.916	0.876		Pemigatinib	0.898	1.062
Selpercatinib	0.841	1.047		Selpercatinib	0.945	0.904
Zanubrutinib	0.797	1.008		Zanubrutinib	0.913	1.035
Darolutamide	0.723	1.061		Darolutamide	0.911	1.098
Figure 3A (PNT2 Caspase 3/7)				Figure 3A (PNT2 Cell Viability)
	FDA/DMSO	FDA+AZD5991/FDA			FDA/DMSO	FDA+AZD5991/FDA
Methotrexate	0.641	1.163		Methotrexate	0.254	1.01
Busulfan	0.76	1.049		Busulfan	0.925	1.004
Thioguanine	0.882	1.109		Thioguanine	0.283	1.072
Mercaptopurine	0.8	1.402		Mercaptopurine	0.243	1.055
Mechlorethamine hydrochloride	1.208	0.758		Mechlorethamine hydrochloride	0.832	0.77
Allopurinol	1.028	0.862		Allopurinol	0.885	0.958
Dactinomycin	1.356	1.204		Dactinomycin	0.885	1.029
Chlorambucil	1.112	0.956		Chlorambucil	0.879	1.031
Thiotepa	0.688	1.238		Thiotepa	0.907	1.004
Melphalan hydrochloride	0.906	1.203		Melphalan hydrochloride	0.946	0.968
Triethylenemelamine	0.855	1.326		Triethylenemelamine	0.981	0.988
Altretamine	0.991	1.239		Altretamine	0.889	1.033
Aminolevulinic acid hydrochloride	0.857	1.521		Aminolevulinic acid hydrochloride	0.958	0.945
Fluorouracil	0.829	1.279		Fluorouracil	0.919	0.934
Plicamycin	0.865	1.255		Plicamycin	0.991	0.96
Pipobroman	1.088	0.923		Pipobroman	0.916	0.967
Cyclophosphamide	1.05	0.953		Cyclophosphamide	0.915	1.016
Mitomycin	1.016	1.221		Mitomycin	0.946	0.942
Floxuridine	1.379	1.117		Floxuridine	0.831	1.012
Hydroxyurea	1.137	0.974		Hydroxyurea	1.013	0.929
Uracil mustard	1.012	1.33		Uracil mustard	0.956	1.028
Mitotane	0.932	1.154		Mitotane	0.933	0.968
Dacarbazine	0.838	1.378		Dacarbazine	0.918	1.048
Methoxsalen	0.692	1.297		Methoxsalen	0.899	1.004
Vinblastine sulfate	0.885	0.916		Vinblastine sulfate	1.004	0.975
Cytarabine hydrochloride	1.04	1.217		Cytarabine hydrochloride	0.956	0.975
Thalidomide	1.292	1.046		Thalidomide	0.931	0.964
Vincristine sulfate	1.138	1.206		Vincristine sulfate	1.043	0.926
Megestrol acetate	1.097	0.974		Megestrol acetate	0.894	0.935
Trifluridine	0.944	1.04		Trifluridine	0.925	0.926
Procarbazine hydrochloride	0.891	1.091		Procarbazine hydrochloride	0.871	0.99
Lomustine	0.685	1.312		Lomustine	0.847	1.016
Daunorubicin hydrochloride	1.61	0.88		Daunorubicin hydrochloride	0.872	0.968
Streptozocin	1.031	1.134		Streptozocin	0.892	0.975
Arsenic trioxide	0.967	1.19		Arsenic trioxide	0.943	0.948
Azacitidine	0.938	1.057		Azacitidine	0.835	1.021
Cladribine	0.784	1.068		Cladribine	0.917	0.961
Ifosfamide	1.03	1.204		Ifosfamide	0.95	0.934
Cisplatin	1.043	0.902		Cisplatin	0.879	1.035
Tretinoin	1.099	0.88		Tretinoin	0.854	0.951
Teniposide	1.263	1.079		Teniposide	0.797	0.909
Doxorubicin hydrochloride	1.068	1.123		Doxorubicin hydrochloride	0.925	0.913
Bleomycin sulfate	0.862	1.369		Bleomycin sulfate	0.809	0.956
Paclitaxel	0.801	1.275		Paclitaxel	0.985	0.919
Decitabine	0.854	1.363		Decitabine	0.836	0.976
Bendamustine hydrochloride	0.88	1.264		Bendamustine hydrochloride	0.886	0.903
Etoposide	1.071	0.952		Etoposide	0.964	0.844
Dexrazoxane	1.117	0.994		Dexrazoxane	0.898	0.975
Tamoxifen citrate	1.038	1.363		Tamoxifen citrate	0.876	0.885
Pentostatin	0.992	1.506		Pentostatin	0.858	0.948
Sirolimus	0.934	1.409		Sirolimus	0.825	0.989
Carboplatin	0.842	1.195		Carboplatin	0.877	0.937
Valrubicin	0.908	1.084		Valrubicin	0.763	1.16
Idarubicin hydrochloride	0.97	1.187		Idarubicin hydrochloride	0.77	0.81
Epirubicin hydrochloride	1.212	0.962		Epirubicin hydrochloride	0.883	0.969
Oxaliplatin	0.872	1.471		Oxaliplatin	0.918	0.985
Mitoxantrone	0.99	0.772		Mitoxantrone	0.824	0.948
Amifostine	1.247	1.141		Amifostine	0.851	0.981
Fludarabine phosphate	1.201	1.11		Fludarabine phosphate	0.897	0.965
Temozolomide	1.076	1.146		Temozolomide	0.872	0.958
Imiquimod	1.049	1.124		Imiquimod	0.879	1.001
Carmustine	0.828	1.11		Carmustine	0.877	1.002
Clofarabine	0.697	1.137		Clofarabine	0.738	0.91
Vinorelbine tartrate	1.02	1.147		Vinorelbine tartrate	1.086	0.936
Topotecan hydrochloride	1.599	1.049		Topotecan hydrochloride	0.744	1.049
Gemcitabine hydrochloride	1.164	1.341		Gemcitabine hydrochloride	0.793	1.018
Irinotecan hydrochloride	1.044	1.012		Irinotecan hydrochloride	0.811	0.993
Docetaxel	0.766	1.089		Docetaxel	0.882	1.019
Temsirolimus	0.577	1.238		Temsirolimus	0.38	1.388
Vorinostat	0.76	1.345		Vorinostat	0.641	0.345
Estramustine phosphate sodium	1.043	1.129		Estramustine phosphate sodium	0.851	0.918
Capecitabine	0.873	1.504		Capecitabine	0.743	1.085
Exemestane	1.577	0.78		Exemestane	0.854	0.976
Gefitinib	1.307	1.167		Gefitinib	0.629	0.819
Erlotinib hydrochloride	1.061	1.407		Erlotinib hydrochloride	0.684	0.847
Fulvestrant	1.011	1.019		Fulvestrant	0.78	0.991
Anastrozole	0.806	1.123		Anastrozole	0.779	0.987
Letrozole	0.923	0.748		Letrozole	0.798	0.983
Celecoxib	0.758	1.272		Celecoxib	0.844	0.923
Zoledronic acid	0.923	1.143		Zoledronic acid	0.795	0.945
Dasatinib	0.934	1.407		Dasatinib	0.652	0.665
Everolimus	0.76	1.371		Everolimus	0.925	0.98
Pazopanib hydrochloride	0.843	1.144		Pazopanib hydrochloride	0.961	0.981
Selumetinib	0.888	1.168		Selumetinib	0.882	0.853
Imatinib	0.713	1.282		Imatinib	0.974	0.946
Lapatinib	0.933	1.213		Lapatinib	0.849	0.904
Nilotinib	1.114	0.782		Nilotinib	0.894	1.03
Sorafenib	1.022	0.995		Sorafenib	0.97	0.999
Lenalidomide	0.773	1.595		Lenalidomide	0.953	0.947
Ixabepilone	0.731	1.495		Ixabepilone	1.153	0.923
Raloxifene	0.753	1.321		Raloxifene	0.938	1.005
Abiraterone	0.937	0.971		Abiraterone	1.06	0.911
Sunitinib	0.789	1.208		Sunitinib	0.817	0.95
Afatinib	0.823	1.39		Afatinib	0.724	0.514
Olaparib	1.026	0.889		Olaparib	0.92	0.989
Romidepsin	0.802	1.353		Romidepsin	0.37	0.183
Pralatrexate	0.917	1.226		Pralatrexate	0.245	1.017
Niraparib hydrochloride	1.114	0.928		Niraparib hydrochloride	0.999	0.961
Pemetrexed, Disodium salt, Heptahydrate	1.063	0.983		Pemetrexed, Disodium salt, Heptahydrate	0.914	0.967
Enzalutamide	0.792	1.136		Enzalutamide	1.028	0.906
Lenvatinib	0.778	1.489		Lenvatinib	0.946	0.988
Nelarabine	0.883	0.941		Nelarabine	1.046	0.939
Vismodegib	0.87	1.016		Vismodegib	0.979	0.977
Rucaparib phosphate	0.783	1.133		Rucaparib phosphate	1.01	0.989
Crizotinib	0.906	1.091		Crizotinib	0.857	0.946
Bortezomib	0.757	1.672		Bortezomib	0.891	0.84
Neratinib	0.709	1.685		Neratinib	0.812	0.828
Axitinib	0.89	1.009		Axitinib	1.002	0.883
Trametinib	0.796	1.511		Trametinib	0.864	0.938
Palbociclib	0.927	0.852		Palbociclib	0.949	1.051
Carfilzomib	0.716	1.468		Carfilzomib	0.396	1.093
Omacetaxine mepesuccinate	0.94	0.891		Omacetaxine mepesuccinate	0.954	1.027
Ixazomib citrate	0.802	1.194		Ixazomib citrate	0.889	0.764
Ponatinib	0.509	1.772		Ponatinib	0.727	0.858
Belinostat	0.692	1.2		Belinostat	0.723	0.313
Idelalisib	0.722	1.679		Idelalisib	0.874	0.885
Vandetanib	0.818	1.573		Vandetanib	0.715	0.639
Cabozantinib	0.803	1.169		Cabozantinib	0.887	0.988
Panobinostat	0.84	1.199		Panobinostat	0.75	0.285
Erismodegib	0.835	1.193		Erismodegib	0.94	0.961
Plerixafor	0.888	1.049		Plerixafor	0.969	0.929
Vemurafenib	0.843	0.941		Vemurafenib	0.926	1.029
Cabazitaxel	0.796	1.112		Cabazitaxel	1.072	0.974
Ibrutinib	0.747	1.451		Ibrutinib	0.89	0.895
Ruxolitinib	0.785	1.052		Ruxolitinib	0.948	0.94
Regorafenib	0.865	0.957		Regorafenib	0.804	1.029
Alectinib	0.821	1.207		Alectinib	0.899	1.047
Binimetinib	0.752	1.289		Binimetinib	0.859	0.862
Dabrafenib mesylate	0.757	0.944		Dabrafenib mesylate	0.982	0.875
ARRY-380	0.838	1.088		ARRY-380	0.842	0.899
Bosutinib	0.679	1.871		Bosutinib	0.692	0.658
Dacomitinib	0.857	1.521		Dacomitinib	0.808	0.792
Alpelisib	0.718	1.7		Alpelisib	0.806	0.826
Venetoclax	0.716	4.039		Venetoclax	0.991	0.412
Talazoparib	0.705	1.274		Talazoparib	0.979	0.906
Fedratinib	0.876	1.641		Fedratinib	0.65	0.386
Cobimetinib	0.77	1.272		Cobimetinib	0.783	0.943
Abemaciclib	0.877	1.092		Abemaciclib	0.922	0.992
Apalutamide	0.801	1.003		Apalutamide	0.922	0.964
Duvelisib	0.896	1.382		Duvelisib	0.775	0.866
Entrectinib	0.832	1.119		Entrectinib	0.881	0.932
Pomalidomide	0.926	0.897		Pomalidomide	0.936	0.991
Glasdegib	0.835	0.976		Glasdegib	0.975	0.931
Ceritinib	0.82	1.136		Ceritinib	0.759	0.827
Tazemetostat	0.63	1.431		Tazemetostat	0.981	0.944
Capmatinib	0.787	0.973		Capmatinib	0.904	0.959
Encorafenib	0.854	0.955		Encorafenib	0.899	0.974
Ribociclib	0.824	1.18		Ribociclib	0.921	0.969
Osimertinib	0.81	1.083		Osimertinib	0.492	0.519
Lorlatinib	0.793	1.282		Lorlatinib	0.938	0.869
Selinexor	0.818	1.207		Selinexor	0.901	0.996
Erdafitinib	0.689	1.115		Erdafitinib	0.842	0.946
Larotrectinib	0.651	1.496		Larotrectinib	0.952	0.918
Brigatinib	0.671	2.527		Brigatinib	0.754	0.653
Gilteritinib	0.719	1.932		Gilteritinib	0.732	0.654
Enasidenib	0.709	1.186		Enasidenib	0.923	0.978
Uridine triacetate	0.854	1.118		Uridine triacetate	0.899	1.004
Ivosidenib	0.842	1.13		Ivosidenib	0.894	0.937
Pexidartinib	0.822	0.891		Pexidartinib	0.896	0.993
Acalabrutinib	0.619	1.286		Acalabrutinib	0.897	0.881
Avapritinib	0.673	1.337		Avapritinib	0.867	0.937
Copanlisib tris-HCl	0.739	1.788		Copanlisib tris-HCl	0.649	0.705
Pemigatinib	1.055	0.636		Pemigatinib	0.917	0.902
Selpercatinib	1.052	0.796		Selpercatinib	0.901	0.84
Zanubrutinib	0.708	1.501		Zanubrutinib	0.804	0.889
Darolutamide	0.715	1.228		Darolutamide	0.902	0.974

## Sheet: Figure 3-Stats
	Figure 3E (Caspase 3/7)								Figure 3E (Caspase 3/7)
	Tukey's multiple comparisons test	Mean Diff.	95.00% CI of diff.	Below threshold?	Summary	Adjusted P Value			Tukey's multiple comparisons test	Mean Diff.	95.00% CI of diff.	Below threshold?	Summary	Adjusted P Value
	Veh vs. Capivasertib	-0.3267	-5.501 to 4.847	No	ns	>0.99			Veh vs. Capivasertib	-0.4513	-2.075 to 1.172	No	ns	0.93
	Veh vs. Ipatasertib	-0.4467	-5.621 to 4.727	No	ns	>0.99			Veh vs. Ipatasertib	-0.296	-1.920 to 1.328	No	ns	0.99
	Veh vs. AZ5991	-3.97	-9.144 to 1.204	No	ns	0.18			Veh vs. AZ5991	-0.318	-1.942 to 1.306	No	ns	0.98
	Veh vs. Capi + AZ5991	-25.32	-30.49 to -20.15	Yes	***	<0.001			Veh vs. Capi + AZ5991	-12.42	-14.04 to -10.79	Yes	***	<0.001
	Veh vs. Ipa + AZ5991	-21.88	-27.05 to -16.71	Yes	***	<0.001			Veh vs. Ipa + AZ5991	-11.13	-12.76 to -9.508	Yes	***	<0.001
	Capivasertib vs. Ipatasertib	-0.12	-5.294 to 5.054	No	ns	>0.99			Capivasertib vs. Ipatasertib	0.1553	-1.468 to 1.779	No	ns	>0.99
	Capivasertib vs. AZ5991	-3.643	-8.817 to 1.531	No	ns	0.24			Capivasertib vs. AZ5991	0.1333	-1.490 to 1.757	No	ns	>0.99
	Capivasertib vs. Capi + AZ5991	-24.99	-30.17 to -19.82	Yes	***	<0.001			Capivasertib vs. Capi + AZ5991	-11.96	-13.59 to -10.34	Yes	***	<0.001
	Capivasertib vs. Ipa + AZ5991	-21.55	-26.73 to -16.38	Yes	***	<0.001			Capivasertib vs. Ipa + AZ5991	-10.68	-12.30 to -9.057	Yes	***	<0.001
	Ipatasertib vs. AZ5991	-3.523	-8.697 to 1.651	No	ns	0.27			Ipatasertib vs. AZ5991	-0.022	-1.646 to 1.602	No	ns	>0.99
	Ipatasertib vs. Capi + AZ5991	-24.87	-30.05 to -19.70	Yes	***	<0.001			Ipatasertib vs. Capi + AZ5991	-12.12	-13.74 to -10.50	Yes	***	<0.001
	Ipatasertib vs. Ipa + AZ5991	-21.43	-26.61 to -16.26	Yes	***	<0.001			Ipatasertib vs. Ipa + AZ5991	-10.84	-12.46 to -9.212	Yes	***	<0.001
	AZ5991 vs. Capi + AZ5991	-21.35	-26.52 to -16.18	Yes	***	<0.001			AZ5991 vs. Capi + AZ5991	-12.1	-13.72 to -10.47	Yes	***	<0.001
	AZ5991 vs. Ipa + AZ5991	-17.91	-23.08 to -12.74	Yes	***	<0.001			AZ5991 vs. Ipa + AZ5991	-10.81	-12.44 to -9.190	Yes	***	<0.001
	Capi + AZ5991 vs. Ipa + AZ5991	3.44	-1.734 to 8.614	No	ns	0.29			Capi + AZ5991 vs. Ipa + AZ5991	1.284	-0.3397 to 2.908	No	ns	0.16
	Figure 3E (Cell viability)								Figure 3E (Cell viability)
	Tukey's multiple comparisons test	Mean Diff.	95.00% CI of diff.	Below threshold?	Summary	Adjusted P Value			Tukey's multiple comparisons test	Mean Diff.	95.00% CI of diff.	Below threshold?	Summary	Adjusted P Value
	Veh vs. Capivasertib	0.3053	0.2133 to 0.3973	Yes	***	<0.001			Veh vs. Capivasertib	0.441	0.3427 to 0.5393	Yes	***	<0.001
	Veh vs. Ipatasertib	0.3163	0.2243 to 0.4083	Yes	***	<0.001			Veh vs. Ipatasertib	0.426	0.3277 to 0.5243	Yes	***	<0.001
	Veh vs. AZ5991	0.2663	0.1743 to 0.3583	Yes	***	<0.001			Veh vs. AZ5991	0.02633	-0.07194 to 0.1246	No	ns	0.94
	Veh vs. Capi + AZ5991	0.95	0.8580 to 1.042	Yes	***	<0.001			Veh vs. Capi + AZ5991	0.7977	0.6994 to 0.8959	Yes	***	<0.001
	Veh vs. Ipa + AZ5991	0.9243	0.8323 to 1.016	Yes	***	<0.001			Veh vs. Ipa + AZ5991	0.784	0.6857 to 0.8823	Yes	***	<0.001
	Capivasertib vs. Ipatasertib	0.011	-0.08100 to 0.1030	No	ns	>0.99			Capivasertib vs. Ipatasertib	-0.015	-0.1133 to 0.08327	No	ns	>0.99
	Capivasertib vs. AZ5991	-0.039	-0.1310 to 0.05300	No	ns	0.71			Capivasertib vs. AZ5991	-0.4147	-0.5129 to -0.3164	Yes	***	<0.001
	Capivasertib vs. Capi + AZ5991	0.6447	0.5527 to 0.7367	Yes	***	<0.001			Capivasertib vs. Capi + AZ5991	0.3567	0.2584 to 0.4549	Yes	***	<0.001
	Capivasertib vs. Ipa + AZ5991	0.619	0.5270 to 0.7110	Yes	***	<0.001			Capivasertib vs. Ipa + AZ5991	0.343	0.2447 to 0.4413	Yes	***	<0.001
	Ipatasertib vs. AZ5991	-0.05	-0.1420 to 0.04200	No	ns	0.49			Ipatasertib vs. AZ5991	-0.3997	-0.4979 to -0.3014	Yes	***	<0.001
	Ipatasertib vs. Capi + AZ5991	0.6337	0.5417 to 0.7257	Yes	***	<0.001			Ipatasertib vs. Capi + AZ5991	0.3717	0.2734 to 0.4699	Yes	***	<0.001
	Ipatasertib vs. Ipa + AZ5991	0.608	0.5160 to 0.7000	Yes	***	<0.001			Ipatasertib vs. Ipa + AZ5991	0.358	0.2597 to 0.4563	Yes	***	<0.001
	AZ5991 vs. Capi + AZ5991	0.6837	0.5917 to 0.7757	Yes	***	<0.001			AZ5991 vs. Capi + AZ5991	0.7713	0.6731 to 0.8696	Yes	***	<0.001
	AZ5991 vs. Ipa + AZ5991	0.658	0.5660 to 0.7500	Yes	***	<0.001			AZ5991 vs. Ipa + AZ5991	0.7577	0.6594 to 0.8559	Yes	***	<0.001
	Capi + AZ5991 vs. Ipa + AZ5991	-0.02567	-0.1177 to 0.06633	No	ns	0.93			Capi + AZ5991 vs. Ipa + AZ5991	-0.01367	-0.1119 to 0.08460	No	ns	>0.99

## Sheet: Figure 4
Figure 4A (Caspase 3/7)								Figure 4B (Caspase 3/7)								Figure 4C (LNCaP95)								Figure 4C (C4-2)								Figure 4D (LNCaP95)					Figure 4D (C4-2)
	Veh	Capi + AZ5991	Ipa + AZ5991	Veh	Capi + AZ5991	Ipa + AZ5991			Veh	Capivasertib	Ipatasertib	AZ5991	Capi + AZ5991	Ipa + AZ5991
n1	1	16.698	14.619	0.768	1.204	1.049		n1	1	10.422	9.216	0.799	0.844	0.815
n2	1	17.398	13.307	0.801	1.228	1.002		n2	1	9.892	9.037	0.79	0.857	0.827
n3	1	15.009	14.259	0.997	1.493	1.346		n3	1	10.374	10.252	0.676	0.803	0.808
Figure 4A (Cell viability)								Figure 4B (Cell viability)
	Veh	Capivasertib	Ipatasertib	AZ5991	Capi + AZ5991	Ipa + AZ5991			Veh	Capivasertib	Ipatasertib	AZ5991	Capi + AZ5991	Ipa + AZ5991
n1	1	0.033	0.042	0.879	0.741	0.755		n1	1	0.126	0.176	0.954	0.758	0.738
n2	1	0.035	0.052	0.926	0.781	0.785		n2	1	0.152	0.159	0.968	0.742	0.728
n3	1	0.1	0.116	0.997	0.769	0.811		n3	1	0.147	0.163	0.936	0.728	0.75

## Sheet: Figure 4-Stats
	Figure 4A (Caspase 3/7)								Figure 4B (Caspase 3/7)
	Tukey's multiple comparisons test	Mean Diff.	95.00% CI of diff.	Below threshold?	Summary	Adjusted P Value			Tukey's multiple comparisons test	Mean Diff.	95.00% CI of diff.	Below threshold?	Summary	Adjusted P Value
	Veh vs. Capi + AZ5991	-15.37	-16.97 to -13.77	Yes	***	<0.001			Veh vs. Capivasertib	-9.229	-10.04 to -8.421	Yes	***	<0.001
	Veh vs. Ipa + AZ5991	-13.06	-14.66 to -11.46	Yes	***	<0.001			Veh vs. Ipatasertib	-8.502	-9.310 to -7.693	Yes	***	<0.001
	Veh vs. Veh	0.1447	-1.456 to 1.745	No	ns	>0.99			Veh vs. AZ5991	0.245	-0.5638 to 1.054	No	ns	0.9
	Veh vs. Capi + AZ5991	-0.3083	-1.909 to 1.292	No	ns	0.98			Veh vs. Capi + AZ5991	0.1653	-0.6434 to 0.9741	No	ns	0.98
	Veh vs. Ipa + AZ5991	-0.1323	-1.733 to 1.468	No	ns	>0.99			Veh vs. Ipa + AZ5991	0.1833	-0.6254 to 0.9921	No	ns	0.97
	Capi + AZ5991 vs. Ipa + AZ5991	2.307	0.7060 to 3.907	Yes	**	0.004			Capivasertib vs. Ipatasertib	0.7277	-0.08109 to 1.536	No	ns	0.09
	Capi + AZ5991 vs. Veh	15.51	13.91 to 17.11	Yes	***	<0.001			Capivasertib vs. AZ5991	9.474	8.666 to 10.28	Yes	***	<0.001
	Capi + AZ5991 vs. Capi + AZ5991	15.06	13.46 to 16.66	Yes	***	<0.001			Capivasertib vs. Capi + AZ5991	9.395	8.586 to 10.20	Yes	***	<0.001
	Capi + AZ5991 vs. Ipa + AZ5991	15.24	13.64 to 16.84	Yes	***	<0.001			Capivasertib vs. Ipa + AZ5991	9.413	8.604 to 10.22	Yes	***	<0.001
	Ipa + AZ5991 vs. Veh	13.21	11.61 to 14.81	Yes	***	<0.001			Ipatasertib vs. AZ5991	8.747	7.938 to 9.555	Yes	***	<0.001
	Ipa + AZ5991 vs. Capi + AZ5991	12.75	11.15 to 14.35	Yes	***	<0.001			Ipatasertib vs. Capi + AZ5991	8.667	7.858 to 9.476	Yes	***	<0.001
	Ipa + AZ5991 vs. Ipa + AZ5991	12.93	11.33 to 14.53	Yes	***	<0.001			Ipatasertib vs. Ipa + AZ5991	8.685	7.876 to 9.494	Yes	***	<0.001
	Veh vs. Capi + AZ5991	-0.453	-2.054 to 1.148	No	ns	0.92			AZ5991 vs. Capi + AZ5991	-0.07967	-0.8884 to 0.7291	No	ns	>0.99
	Veh vs. Ipa + AZ5991	-0.277	-1.878 to 1.324	No	ns	>0.99			AZ5991 vs. Ipa + AZ5991	-0.06167	-0.8704 to 0.7471	No	ns	>0.99
	Capi + AZ5991 vs. Ipa + AZ5991	0.176	-1.425 to 1.777	No	ns	>0.99			Capi + AZ5991 vs. Ipa + AZ5991	0.018	-0.7908 to 0.8268	No	ns	>0.99
	Figure 4A (Cell Viability)								Figure 4B (Cell Viability)
	Tukey's multiple comparisons test	Mean Diff.	95.00% CI of diff.	Below threshold?	Summary	Adjusted P Value			Tukey's multiple comparisons test	Mean Diff.	95.00% CI of diff.	Below threshold?	Summary	Adjusted P Value
	Veh vs. Capivasertib	0.944	0.8451 to 1.043	Yes	***	<0.001			Veh vs. Capivasertib	0.8583	0.8252 to 0.8914	Yes	***	<0.001
	Veh vs. Ipatasertib	0.93	0.8311 to 1.029	Yes	***	<0.001			Veh vs. Ipatasertib	0.834	0.8009 to 0.8671	Yes	***	<0.001
	Veh vs. AZ5991	0.066	-0.03289 to 0.1649	No	ns	0.29			Veh vs. AZ5991	0.04733	0.01425 to 0.08042	Yes	**	0.004
	Veh vs. Capi + AZ5991	0.2363	0.1374 to 0.3352	Yes	***	<0.001			Veh vs. Capi + AZ5991	0.2573	0.2242 to 0.2904	Yes	***	<0.001
	Veh vs. Ipa + AZ5991	0.2163	0.1174 to 0.3152	Yes	***	<0.001			Veh vs. Ipa + AZ5991	0.2613	0.2282 to 0.2944	Yes	***	<0.001
	Capivasertib vs. Ipatasertib	-0.014	-0.1129 to 0.08489	No	ns	>0.99			Capivasertib vs. Ipatasertib	-0.02433	-0.05742 to 0.008755	No	ns	0.21
	Capivasertib vs. AZ5991	-0.878	-0.9769 to -0.7791	Yes	***	<0.001			Capivasertib vs. AZ5991	-0.811	-0.8441 to -0.7779	Yes	***	<0.001
	Capivasertib vs. Capi + AZ5991	-0.7077	-0.8066 to -0.6088	Yes	***	<0.001			Capivasertib vs. Capi + AZ5991	-0.601	-0.6341 to -0.5679	Yes	***	<0.001
	Capivasertib vs. Ipa + AZ5991	-0.7277	-0.8266 to -0.6288	Yes	***	<0.001			Capivasertib vs. Ipa + AZ5991	-0.597	-0.6301 to -0.5639	Yes	***	<0.001
	Ipatasertib vs. AZ5991	-0.864	-0.9629 to -0.7651	Yes	***	<0.001			Ipatasertib vs. AZ5991	-0.7867	-0.8198 to -0.7536	Yes	***	<0.001
	Ipatasertib vs. Capi + AZ5991	-0.6937	-0.7926 to -0.5948	Yes	***	<0.001			Ipatasertib vs. Capi + AZ5991	-0.5767	-0.6098 to -0.5436	Yes	***	<0.001
	Ipatasertib vs. Ipa + AZ5991	-0.7137	-0.8126 to -0.6148	Yes	***	<0.001			Ipatasertib vs. Ipa + AZ5991	-0.5727	-0.6058 to -0.5396	Yes	***	<0.001
	AZ5991 vs. Capi + AZ5991	0.1703	0.07145 to 0.2692	Yes	***	<0.001			AZ5991 vs. Capi + AZ5991	0.21	0.1769 to 0.2431	Yes	***	<0.001
	AZ5991 vs. Ipa + AZ5991	0.1503	0.05145 to 0.2492	Yes	**	0.003			AZ5991 vs. Ipa + AZ5991	0.214	0.1809 to 0.2471	Yes	***	<0.001
	Capi + AZ5991 vs. Ipa + AZ5991	-0.02	-0.1189 to 0.07889	No	ns	0.98			Capi + AZ5991 vs. Ipa + AZ5991	0.004	-0.02909 to 0.03709	No	ns	>0.99

## Sheet: Figure 5
Figure 5A							Figure 5B (Caspase 3/7)											Figure 5C (Caspase 3/7)							Figure 5D							Figure 5E (CP50c)									Figure 5F (CP50c)
								Vehicle	Capivasertib	Ipatassertib	AZD5991	S63845	Capi+AZD5991	Ipa+AZD5991	Capi+S63845	Ipa+S63845			CP50c	CP253c	CP267c	CP336c	CP142c										Vehicle	AZ5991	S63845	Ipatasertib	Ipa+5991	Ipa+S63845			24 hours						96 hours
							PNT2	0	0.062582	0.0362295	0.229426	0.0762763	0.444357	0.338456	0.276462	0.225309		n1	0.0319988	0.196201	0.0402727	-0.128274	-0.39158									n1	1	4.2578	4.38236	1.04828	7.69905	7.76326			Vehicle	AZ5991	S63845	Ipatasertib	Ipa+5991	Ipa+S63845	Vehicle	AZ5991	S63845
							LNCaP	0	0.168203	0.140822	0.0211893	0.0145205	1.10196	1.01791	1.07628	1.07882		n2	0.313674	0.0862875	0.0436783	-0.0092651	0.0568291									n2	1	4.656	4.52483	1.18858	7.3159	7.38586			1	0.560984	0.622855	1.08438	0.194295	0.183672	1	0.316417	0.26592
							C4-2	0	0.0759118	0.0561423	0.0976043	0.0526939	1.12187	1.12506	1.1089	1.10346		n3	0.35448	0.054654	0.118469	-0.003724	-0.294188									n3	1	3.98158	3.85218	1.39626	6.93912	6.949			1	0.563226	0.530198	0.887865	0.163756	0.173821	1	0.355007	0.357466
							LN95	0	0.186108	0.140822	0.770999	0.755875	1.39498	1.38874	1.37822	1.39568		n4	0.112119	0.201053	-0.0558104	0.209656	-0.103445																		1	0.556148	0.526036	0.732139	0.144945	0.126001	1	0.295228	0.270639
							22Rv1	0	0.0132587	-0.0056828	0.838786	0.793721	1.13024	1.15637	1.13799	1.13001		n5	0.198364	0.0732606	-0.0352698	-0.0531046	-0.415775									Figure 5E (CP253c)
							PC-3	0	0.0569048	0.0791812	0.209515	0.173186	0.297761	0.242293	0.238046	0.214844		n6	0.0932075	0.0992573	-0.0672967	-0.0010893	-0.0941434										Vehicle	AZ5991	S63845	Ipatasertib	Ipa+5991	Ipa+S63845			Figure 5F (CP253c)
							DU145	0	0.0711453	-0.0136762	-0.127844	0.0128372	-0.0026136	0.0203613	0.0128372	0.00130093																n1	1	2.36801	2.58918	1.56093	7.88357	8.11275			24 hours						96 hours
																																n2	1	2.03777	1.26773	0.945659	5.34725	4.58913			Vehicle	AZ5991	S63845	Ipatasertib	Ipa+5991	Ipa+S63845	Vehicle	AZ5991	S63845
							Figure 5B (Cell viability)																									n3	1	1.69898	1.32107	1.3355	6.20485	5.73895			1	0.862766	0.9271	0.87257	0.376648	0.390548	1	0.878266	0.874521
								Vehicle	Capivasertib	Ipatassertib	AZD5991	S63845	Capi+AZD5991	Ipa+AZD5991	Capi+S63845	Ipa+S63845																									1	1.12091	1.04549	0.728437	0.253911	0.265773	1	0.70024	0.712289
							PNT2	1	0.991	1.037	1.036	0.959	0.909	0.954	0.939	0.972																Figure 5E (CP267c)									1	0.786893	0.8927	0.729245	0.23535	0.434789	1	0.843091	0.864305
							LNCaP	1	0.539	0.568	1.021	1.003	0.227	0.24	0.231	0.22																	Vehicle	AZ5991	S63845	Ipatasertib	Ipa+5991	Ipa+S63845
							C4-2	1	0.561	0.584	1.014	0.942	0.198	0.203	0.203	0.223																n1	1	1.83647	2.02191	1.16188	3.55425	3.8629			Figure 5F (CP267c)
							LN95	1	0.665	0.698	0.759	0.749	0.048	0.07	0.034	0.028																n2	1	2.12166	2.09568	1.59864	3.60292	3.62447			24 hours						96 hours
							22Rv1	1	0.859667	0.841	0.605	0.638	0.309333	0.320667	0.294	0.283																n3	1	2.5436	2.4451	1.36859	3.96782	4.33716			Vehicle	AZ5991	S63845	Ipatasertib	Ipa+5991	Ipa+S63845	Vehicle	AZ5991	S63845
							PC-3	1	0.771	0.792	1.019	0.984	0.766	0.782	0.789	0.773																									1	0.78284	0.924947	0.423869	0.382066	0.309457	1	0.351091	0.332056
							DU145	1	0.973	0.982	1.046	0.993	0.992	0.961	1.023	1.003																Figure 5E (CP336c)									1	0.788889	0.776024	0.431443	0.25558	0.327625	1	0.337866	0.348698
																																	Vehicle	AZ5991	S63845	Ipatasertib	Ipa+5991	Ipa+S63845			1	0.638721	0.599542	0.658123	0.118588	0.127317	1	0.473177	0.50421
																																n1	1	1.80496	1.83438	1.51324	2.42294	2.45006
																																n2	1	1.88693	1.65457	1.43834	2.59132	2.65284			Figure 5F (CP336c)
																																n3	1	1.73713	1.72358	1.15449	2.49358	2.66365			24 hours						96 hours
																																									Vehicle	AZ5991	S63845	Ipatasertib	Ipa+5991	Ipa+S63845	Vehicle	AZ5991	S63845
																																Figure 5E (CP142c)									1	0.825009	0.885507	0.642894	0.690703	0.539699	1	0.742956	0.600417
																																	Vehicle	AZ5991	S63845	Ipatasertib	Ipa+5991	Ipa+S63845			1	0.90631	0.843503	0.736867	0.574685	0.556923	1	0.803892	0.764399
																																n1	1	0.996	1.039	0.885	1.021	0.98			1	1.03415	1.0477	1.00319	0.842838	0.874807	1	0.817953	0.938814
																																n2	1	1.154	1.256	0.972	1.009	1.5
																																n3	1	1.211	1.026	0.936	1.239	1.361			Figure 5F (CP142c)
																																									24 hours						96 hours
																																									Vehicle	AZ5991	S63845	Ipatasertib	Ipa+5991	Ipa+S63845	Vehicle	AZ5991	S63845
																																									1	0.886	0.922	1.147	0.856	0.913	1	1.12	1.026
																																									1	0.964	0.916	1.095	0.896	1.048	1	0.948	1.009
																																									1	1.051	0.953	0.96	1.022	1.2	1	1.104	1.07
[truncated: 3 more columns]

## Sheet: Figure 5-Stats
	Figure 5E (CP50c)								Figure 5F (CP50c 24h)
	Tukey's multiple comparisons test	Mean Diff.	95.00% CI of diff.	Below threshold?	Summary	Adjusted P Value			Tukey's multiple comparisons test	Mean Diff.	95.00% CI of diff.	Below threshold?	Summary	Adjusted P Value
	Vehicle vs. AZD5991	-3.298	-4.152 to -2.445	Yes	***	<0.001			Vehicle vs. AZD5991	0.4399	0.2282 to 0.6515	Yes	***	<0.001
	Vehicle vs. S63845	-3.253	-4.107 to -2.399	Yes	***	<0.001			Vehicle vs. S63845	0.4403	0.2286 to 0.6520	Yes	***	<0.001
	Vehicle vs. Ipatasertib	-0.211	-1.065 to 0.6429	No	ns	0.96			Vehicle vs. Ipatasertib	0.09854	-0.1131 to 0.3102	No	ns	0.63
	Vehicle vs. Ipa+AZD5991	-6.318	-7.172 to -5.464	Yes	***	<0.001			Vehicle vs. Ipa+AZD5991	0.8323	0.6207 to 1.044	Yes	***	<0.001
	Vehicle vs. Ipa+S63845	-6.366	-7.220 to -5.512	Yes	***	<0.001			Vehicle vs. Ipa+S63845	0.8388	0.6272 to 1.050	Yes	***	<0.001
	AZD5991 vs. S63845	0.04534	-0.8086 to 0.8993	No	ns	>0.99			AZD5991 vs. S63845	0.000423	-0.2112 to 0.2121	No	ns	>0.99
	AZD5991 vs. Ipatasertib	3.087	2.233 to 3.941	Yes	***	<0.001			AZD5991 vs. Ipatasertib	-0.3413	-0.5530 to -0.1297	Yes	**	0.002
	AZD5991 vs. Ipa+AZD5991	-3.02	-3.873 to -2.166	Yes	***	<0.001			AZD5991 vs. Ipa+AZD5991	0.3925	0.1808 to 0.6041	Yes	***	<0.001
	AZD5991 vs. Ipa+S63845	-3.068	-3.921 to -2.214	Yes	***	<0.001			AZD5991 vs. Ipa+S63845	0.399	0.1873 to 0.6106	Yes	***	<0.001
	S63845 vs. Ipatasertib	3.042	2.188 to 3.896	Yes	***	<0.001			S63845 vs. Ipatasertib	-0.3418	-0.5534 to -0.1301	Yes	**	0.002
	S63845 vs. Ipa+AZD5991	-3.065	-3.919 to -2.211	Yes	***	<0.001			S63845 vs. Ipa+AZD5991	0.392	0.1804 to 0.6037	Yes	***	<0.001
	S63845 vs. Ipa+S63845	-3.113	-3.967 to -2.259	Yes	***	<0.001			S63845 vs. Ipa+S63845	0.3985	0.1869 to 0.6102	Yes	***	<0.001
	Ipatasertib vs. Ipa+AZD5991	-6.107	-6.961 to -5.253	Yes	***	<0.001			Ipatasertib vs. Ipa+AZD5991	0.7338	0.5221 to 0.9455	Yes	***	<0.001
	Ipatasertib vs. Ipa+S63845	-6.155	-7.009 to -5.301	Yes	***	<0.001			Ipatasertib vs. Ipa+S63845	0.7403	0.5286 to 0.9520	Yes	***	<0.001
	Ipa+AZD5991 vs. Ipa+S63845	-0.04801	-0.9019 to 0.8059	No	ns	>0.99			Ipa+AZD5991 vs. Ipa+S63845	0.006501	-0.2052 to 0.2182	No	ns	>0.99
	Figure 5E (CP253c)								Figure 5F (CP50c 96h)
	Tukey's multiple comparisons test	Mean Diff.	95.00% CI of diff.	Below threshold?	Summary	Adjusted P Value			Tukey's multiple comparisons test	Mean Diff.	95.00% CI of diff.	Below threshold?	Summary	Adjusted P Value
	Vehicle vs. AZD5991	-1.035	-4.820 to 2.750	No	ns	0.96			Vehicle vs. AZD5991	0.6778	0.5087 to 0.8469	Yes	****	<0.0001
	Vehicle vs. S63845	-0.726	-4.511 to 3.059	No	ns	>0.99			Vehicle vs. S63845	0.702	0.5329 to 0.8711	Yes	****	<0.0001
	Vehicle vs. Ipatasertib	-0.2807	-4.066 to 3.504	No	ns	>0.99			Vehicle vs. Ipatasertib	0.4324	0.2633 to 0.6016	Yes	****	<0.0001
	Vehicle vs. Ipa+AZD5991	-5.479	-9.264 to -1.694	Yes	**	0.003			Vehicle vs. Ipa+AZD5991	0.9567	0.7876 to 1.126	Yes	****	<0.0001
	Vehicle vs. Ipa+S63845	-5.147	-8.932 to -1.362	Yes	**	0.005			Vehicle vs. Ipa+S63845	0.9583	0.7892 to 1.127	Yes	****	<0.0001
	AZD5991 vs. S63845	0.3089	-3.476 to 4.094	No	ns	>0.99			AZD5991 vs. S63845	0.02421	-0.1449 to 0.1933	No	ns	0.996
	AZD5991 vs. Ipatasertib	0.7542	-3.031 to 4.539	No	ns	>0.99			AZD5991 vs. Ipatasertib	-0.2453	-0.4144 to -0.07623	Yes	**	0.004
	AZD5991 vs. Ipa+AZD5991	-4.444	-8.229 to -0.6586	Yes	*	0.02			AZD5991 vs. Ipa+AZD5991	0.279	0.1098 to 0.4481	Yes	**	0.0014
	AZD5991 vs. Ipa+S63845	-4.112	-7.897 to -0.3270	Yes	*	0.03			AZD5991 vs. Ipa+S63845	0.2805	0.1114 to 0.4496	Yes	**	0.0013
	S63845 vs. Ipatasertib	0.4453	-3.340 to 4.230	No	ns	>0.99			S63845 vs. Ipatasertib	-0.2695	-0.4387 to -0.1004	Yes	**	0.0018
	S63845 vs. Ipa+AZD5991	-4.753	-8.538 to -0.9675	Yes	*	0.01			S63845 vs. Ipa+AZD5991	0.2547	0.08564 to 0.4239	Yes	**	0.0029
	S63845 vs. Ipa+S63845	-4.421	-8.206 to -0.6359	Yes	*	0.02			S63845 vs. Ipa+S63845	0.2563	0.08721 to 0.4254	Yes	**	0.0028
	Ipatasertib vs. Ipa+AZD5991	-5.198	-8.983 to -1.413	Yes	**	0.005			Ipatasertib vs. Ipa+AZD5991	0.5243	0.3552 to 0.6934	Yes	****	<0.0001
	Ipatasertib vs. Ipa+S63845	-4.866	-8.651 to -1.081	Yes	**	0.009			Ipatasertib vs. Ipa+S63845	0.5259	0.3568 to 0.6950	Yes	****	<0.0001
	Ipa+AZD5991 vs. Ipa+S63845	0.3316	-3.453 to 4.117	No	ns	>0.99			Ipa+AZD5991 vs. Ipa+S63845	0.001575	-0.1675 to 0.1707	No	ns	>0.9999
	Figure 5E (CP267c)								Figure 5F (CP253c 24h)
	Tukey's multiple comparisons test	Mean Diff.	95.00% CI of diff.	Below threshold?	Summary	Adjusted P Value			Tukey's multiple comparisons test	Mean Diff.	95.00% CI of diff.	Below threshold?	Summary	Adjusted P Value
	Vehicle vs. AZD5991	-1.167	-2.247 to -0.08766	Yes	*	0.03			Vehicle vs. AZD5991	0.07648	-0.1921 to 0.3451	No	ns	0.92
	Vehicle vs. S63845	-1.188	-2.267 to -0.1080	Yes	*	0.03			Vehicle vs. S63845	0.0449	-0.2237 to 0.3135	No	ns	>0.99
	Vehicle vs. Ipatasertib	-0.3764	-1.456 to 0.7032	No	ns	0.89			Vehicle vs. Ipatasertib	0.2232	-0.04534 to 0.4918	No	ns	0.13
	Vehicle vs. Ipa+AZD5991	-2.708	-3.788 to -1.629	Yes	***	<0.001			Vehicle vs. Ipa+AZD5991	0.7114	0.4428 to 0.9800	Yes	***	<0.001
	Vehicle vs. Ipa+S63845	-2.942	-4.021 to -1.862	Yes	***	<0.001			Vehicle vs. Ipa+S63845	0.6363	0.3677 to 0.9049	Yes	***	<0.001
	AZD5991 vs. S63845	-0.02032	-1.100 to 1.059	No	ns	>0.99			AZD5991 vs. S63845	-0.03157	-0.3002 to 0.2370	No	ns	>0.99
	AZD5991 vs. Ipatasertib	0.7909	-0.2887 to 1.870	No	ns	0.23			AZD5991 vs. Ipatasertib	0.1468	-0.1218 to 0.4154	No	ns	0.48
	AZD5991 vs. Ipa+AZD5991	-1.541	-2.621 to -0.4615	Yes	**	0.004			AZD5991 vs. Ipa+AZD5991	0.6349	0.3663 to 0.9035	Yes	***	<0.001
	AZD5991 vs. Ipa+S63845	-1.774	-2.854 to -0.6947	Yes	***	<0.001			AZD5991 vs. Ipa+S63845	0.5598	0.2912 to 0.8284	Yes	***	<0.001
	S63845 vs. Ipatasertib	0.8112	-0.2684 to 1.891	No	ns	0.21			S63845 vs. Ipatasertib	0.1783	-0.09025 to 0.4469	No	ns	0.29
	S63845 vs. Ipa+AZD5991	-1.521	-2.600 to -0.4412	Yes	**	0.004			S63845 vs. Ipa+AZD5991	0.6665	0.3979 to 0.9351	Yes	***	<0.001
	S63845 vs. Ipa+S63845	-1.754	-2.834 to -0.6744	Yes	**	0.001			S63845 vs. Ipa+S63845	0.5914	0.3228 to 0.8600	Yes	***	<0.001
	Ipatasertib vs. Ipa+AZD5991	-2.332	-3.412 to -1.252	Yes	***	<0.001			Ipatasertib vs. Ipa+AZD5991	0.4881	0.2195 to 0.7567	Yes	***	<0.001
	Ipatasertib vs. Ipa+S63845	-2.565	-3.645 to -1.486	Yes	***	<0.001			Ipatasertib vs. Ipa+S63845	0.413	0.1445 to 0.6816	Yes	**	0.002
	Ipa+AZD5991 vs. Ipa+S63845	-0.2332	-1.313 to 0.8464	No	ns	0.99			Ipa+AZD5991 vs. Ipa+S63845	-0.07507	-0.3437 to 0.1935	No	ns	0.93
	Figure 5E (CP336c)								Figure 5F (CP253c 96h)
	Tukey's multiple comparisons test	Mean Diff.	95.00% CI of diff.	Below threshold?	Summary	Adjusted P Value			Tukey's multiple comparisons test	Mean Diff.	95.00% CI of diff.	Below threshold?	Summary	Adjusted P Value
	Vehicle vs. AZ5991	-0.8097	-1.109 to -0.5107	Yes	***	<0.001			Vehicle vs. AZD5991	0.1928	0.0002964 to 0.3853	Yes	*	0.05
	Vehicle vs. S63845	-0.7375	-1.036 to -0.4386	Yes	***	<0.001			Vehicle vs. S63845	0.183	-0.009543 to 0.3755	No	ns	0.07
	Vehicle vs. Ipatasertib	-0.3687	-0.6676 to -0.06973	Yes	*	0.01			Vehicle vs. Ipatasertib	0.4191	0.2266 to 0.6116	Yes	***	<0.001
	Vehicle vs. Ipa+5991	-1.503	-1.802 to -1.204	Yes	***	<0.001			Vehicle vs. Ipa+AZD5991	0.8681	0.6756 to 1.061	Yes	***	<0.001
	Vehicle vs. Ipa+S63845	-1.589	-1.888 to -1.290	Yes	***	<0.001			Vehicle vs. Ipa+S63845	0.8792	0.6867 to 1.072	Yes	***	<0.001
	AZ5991 vs. S63845	0.07216	-0.2268 to 0.3711	No	ns	0.96			AZD5991 vs. S63845	-0.009839	-0.2023 to 0.1827	No	ns	>0.99
	AZ5991 vs. Ipatasertib	0.441	0.1420 to 0.7399	Yes	**	0.003			AZD5991 vs. Ipatasertib	0.2263	0.03377 to 0.4188	Yes	*	0.02
	AZ5991 vs. Ipa+5991	-0.6929	-0.9919 to -0.3940	Yes	***	<0.001			AZD5991 vs. Ipa+AZD5991	0.6753	0.4828 to 0.8678	Yes	***	<0.001
	AZ5991 vs. Ipa+S63845	-0.7792	-1.078 to -0.4802	Yes	***	<0.001			AZD5991 vs. Ipa+S63845	0.6864	0.4939 to 0.8789	Yes	***	<0.001
	S63845 vs. Ipatasertib	0.3688	0.06987 to 0.6678	Yes	*	0.01			S63845 vs. Ipatasertib	0.2361	0.04361 to 0.4286	Yes	*	0.01
	S63845 vs. Ipa+5991	-0.7651	-1.064 to -0.4661	Yes	***	<0.001			S63845 vs. Ipa+AZD5991	0.6852	0.4927 to 0.8777	Yes	***	<0.001
	S63845 vs. Ipa+S63845	-0.8513	-1.150 to -0.5524	Yes	***	<0.001			S63845 vs. Ipa+S63845	0.6962	0.5037 to 0.8888	Yes	***	<0.001
	Ipatasertib vs. Ipa+5991	-1.134	-1.433 to -0.8350	Yes	***	<0.001			Ipatasertib vs. Ipa+AZD5991	0.449	0.2565 to 0.6416	Yes	***	<0.001
	Ipatasertib vs. Ipa+S63845	-1.22	-1.519 to -0.9212	Yes	***	<0.001			Ipatasertib vs. Ipa+S63845	0.4601	0.2676 to 0.6526	Yes	***	<0.001
	Ipa+5991 vs. Ipa+S63845	-0.08624	-0.3852 to 0.2127	No	ns	0.92			Ipa+AZD5991 vs. Ipa+S63845	0.01108	-0.1814 to 0.2036	No	ns	>0.99
	Figure 5E (CP142c)								Figure 5F (CP267c 24h)
	Tukey's multiple comparisons test	Mean Diff.	95.00% CI of diff.	Below threshold?	Summary	Adjusted P Value			Tukey's multiple comparisons test	Mean Diff.	95.00% CI of diff.	Below threshold?	Summary	Adjusted P Value
	Vehicle vs. AZ5991	-0.1203	-3.348 to 3.107	No	ns	>0.99			Vehicle vs. AZD5991	0.2632	-0.05570 to 0.5821	No	ns	0.13
	Vehicle vs. S63845	-0.107	-3.334 to 3.120	No	ns	>0.99			Vehicle vs. S63845	0.2332	-0.08572 to 0.5520	No	ns	0.21
	Vehicle vs. Ipatasertib	0.069	-3.158 to 3.296	No	ns	>0.99			Vehicle vs. Ipatasertib	0.4955	0.1766 to 0.8144	Yes	**	0.002
	Vehicle vs. Ipa+5991	-0.08967	-3.317 to 3.138	No	ns	>0.99			Vehicle vs. Ipa+AZD5991	0.7479	0.4290 to 1.067	Yes	***	<0.001
	Vehicle vs. Ipa+S63845	-0.2803	-3.508 to 2.947	No	ns	>0.99			Vehicle vs. Ipa+S63845	0.7452	0.4263 to 1.064	Yes	***	<0.001
	AZ5991 vs. S63845	0.01333	-3.214 to 3.241	No	ns	>0.99			AZD5991 vs. S63845	-0.03002	-0.3489 to 0.2889	No	ns	>0.99
	AZ5991 vs. Ipatasertib	0.1893	-3.038 to 3.417	No	ns	>0.99			AZD5991 vs. Ipatasertib	0.2323	-0.08655 to 0.5512	No	ns	0.21
	AZ5991 vs. Ipa+5991	0.03067	-3.197 to 3.258	No	ns	>0.99			AZD5991 vs. Ipa+AZD5991	0.4847	0.1659 to 0.8036	Yes	**	0.003
	AZ5991 vs. Ipa+S63845	-0.16	-3.387 to 3.067	No	ns	>0.99			AZD5991 vs. Ipa+S63845	0.482	0.1631 to 0.8009	Yes	**	0.003
	S63845 vs. Ipatasertib	0.176	-3.051 to 3.403	No	ns	>0.99			S63845 vs. Ipatasertib	0.2624	-0.05653 to 0.5812	No	ns	0.13
	S63845 vs. Ipa+5991	0.01733	-3.210 to 3.245	No	ns	>0.99			S63845 vs. Ipa+AZD5991	0.5148	0.1959 to 0.8336	Yes	**	0.002
	S63845 vs. Ipa+S63845	-0.1733	-3.401 to 3.054	No	ns	>0.99			S63845 vs. Ipa+S63845	0.512	0.1932 to 0.8309	Yes	**	0.002
	Ipatasertib vs. Ipa+5991	-0.1587	-3.386 to 3.069	No	ns	>0.99			Ipatasertib vs. Ipa+AZD5991	0.2524	-0.06648 to 0.5713	No	ns	0.16
	Ipatasertib vs. Ipa+S63845	-0.3493	-3.577 to 2.878	No	ns	>0.99			Ipatasertib vs. Ipa+S63845	0.2497	-0.06921 to 0.5686	No	ns	0.16
	Ipa+5991 vs. Ipa+S63845	-0.1907	-3.418 to 3.037	No	ns	>0.99			Ipa+AZD5991 vs. Ipa+S63845	-0.002722	-0.3216 to 0.3162	No	ns	>0.99
									Figure 5F (CP267c 96h)
									Tukey's multiple comparisons test	Mean Diff.	95.00% CI of diff.	Below threshold?	Summary	Adjusted P Value
									Vehicle vs. AZD5991	0.6126	0.4287 to 0.7965	Yes	***	<0.001
									Vehicle vs. S63845	0.605	0.4211 to 0.7889	Yes	***	<0.001
									Vehicle vs. Ipatasertib	0.5499	0.3659 to 0.7338	Yes	***	<0.001
									Vehicle vs. Ipa+AZD5991	0.906	0.7221 to 1.090	Yes	***	<0.001
									Vehicle vs. Ipa+S63845	0.8752	0.6913 to 1.059	Yes	***	<0.001
									AZD5991 vs. S63845	-0.00761	-0.1915 to 0.1763	No	ns	>0.99
									AZD5991 vs. Ipatasertib	-0.06276	-0.2467 to 0.1212	No	ns	0.85
									AZD5991 vs. Ipa+AZD5991	0.2934	0.1094 to 0.4773	Yes	**	0.002
									AZD5991 vs. Ipa+S63845	0.2626	0.07867 to 0.4465	Yes	**	0.005
									S63845 vs. Ipatasertib	-0.05515	-0.2391 to 0.1288	No	ns	0.91
									S63845 vs. Ipa+AZD5991	0.301	0.1171 to 0.4849	Yes	**	0.001
									S63845 vs. Ipa+S63845	0.2702	0.08628 to 0.4541	Yes	**	0.004
									Ipatasertib vs. Ipa+AZD5991	0.3561	0.1722 to 0.5400	Yes	***	<0.001
									Ipatasertib vs. Ipa+S63845	0.3254	0.1414 to 0.5093	Yes	***	<0.001
									Ipa+AZD5991 vs. Ipa+S63845	-0.03078	-0.2147 to 0.1531	No	ns	>0.99
									Figure 5F (CP336c 24h)
									Tukey's multiple comparisons test	Mean Diff.	95.00% CI of diff.	Below threshold?	Summary	Adjusted P Value
									Vehicle vs. AZD5991	0.2117	0.008157 to 0.4153	Yes	*	0.04
									Vehicle vs. S63845	0.2321	0.02855 to 0.4357	Yes	*	0.02
									Vehicle vs. Ipatasertib	0.4503	0.2467 to 0.6539	Yes	***	<0.001
									Vehicle vs. Ipa+AZD5991	0.6473	0.4437 to 0.8509	Yes	***	<0.001
									Vehicle vs. Ipa+S63845	0.6551	0.4515 to 0.8587	Yes	***	<0.001
									AZD5991 vs. S63845	0.02039	-0.1832 to 0.2240	No	ns	>0.99
									AZD5991 vs. Ipatasertib	0.2386	0.03500 to 0.4422	Yes	*	0.02
									AZD5991 vs. Ipa+AZD5991	0.4356	0.2320 to 0.6391	Yes	***	<0.001
									AZD5991 vs. Ipa+S63845	0.4434	0.2398 to 0.6469	Yes	***	<0.001
									S63845 vs. Ipatasertib	0.2182	0.01461 to 0.4218	Yes	*	0.03
									S63845 vs. Ipa+AZD5991	0.4152	0.2116 to 0.6187	Yes	***	<0.001
									S63845 vs. Ipa+S63845	0.423	0.2194 to 0.6265	Yes	***	<0.001
									Ipatasertib vs. Ipa+AZD5991	0.197	-0.006591 to 0.4006	No	ns	0.06
									Ipatasertib vs. Ipa+S63845	0.2048	0.001205 to 0.4084	Yes	*	0.05
									Ipa+AZD5991 vs. Ipa+S63845	0.007796	-0.1958 to 0.2114	No	ns	>0.99
									Figure 5F (CP336c 96h)
									Tukey's multiple comparisons test	Mean Diff.	95.00% CI of diff.	Below threshold?	Summary	Adjusted P Value
									Vehicle vs. AZD5991	0.2117	0.07968 to 0.3438	Yes	**	0.004
									Vehicle vs. S63845	0.2321	0.1001 to 0.3642	Yes	**	0.002
									Vehicle vs. Ipatasertib	0.4503	0.3183 to 0.5824	Yes	***	<0.001
									Vehicle vs. Ipa+AZD5991	0.6473	0.5152 to 0.7793	Yes	***	<0.001
									Vehicle vs. Ipa+S63845	0.6551	0.5230 to 0.7871	Yes	***	<0.001
									AZD5991 vs. S63845	0.02039	-0.1117 to 0.1524	No	ns	0.74
									AZD5991 vs. Ipatasertib	0.2386	0.1065 to 0.3706	Yes	**	0.002
									AZD5991 vs. Ipa+AZD5991	0.4356	0.3035 to 0.5676	Yes	***	<0.001
									AZD5991 vs. Ipa+S63845	0.4434	0.3113 to 0.5754	Yes	***	<0.001
									S63845 vs. Ipatasertib	0.2182	0.08613 to 0.3502	Yes	**	0.004
									S63845 vs. Ipa+AZD5991	0.4152	0.2831 to 0.5472	Yes	***	<0.001
									S63845 vs. Ipa+S63845	0.423	0.2909 to 0.5550	Yes	***	<0.001
									Ipatasertib vs. Ipa+AZD5991	0.197	0.06493 to 0.3290	Yes	**	0.007
									Ipatasertib vs. Ipa+S63845	0.2048	0.07273 to 0.3368	Yes	**	0.005
									Ipa+AZD5991 vs. Ipa+S63845	0.007796	-0.1243 to 0.1398	No	ns	0.9
									Figure 5F (CP142c 24h)
									Tukey's multiple comparisons test	Mean Diff.	95.00% CI of diff.	Below threshold?	Summary	Adjusted P Value
									Vehicle vs. AZD5991	0.033	-0.2036 to 0.2696	No	ns	>0.99
									Vehicle vs. S63845	0.06967	-0.1669 to 0.3062	No	ns	0.91
									Vehicle vs. Ipatasertib	-0.06733	-0.3039 to 0.1692	No	ns	0.92
									Vehicle vs. Ipa+AZD5991	0.07533	-0.1612 to 0.3119	No	ns	0.88
									Vehicle vs. Ipa+S63845	-0.05367	-0.2902 to 0.1829	No	ns	0.97
									AZD5991 vs. S63845	0.03667	-0.1999 to 0.2732	No	ns	>0.99
									AZD5991 vs. Ipatasertib	-0.1003	-0.3369 to 0.1362	No	ns	0.71
									AZD5991 vs. Ipa+AZD5991	0.04233	-0.1942 to 0.2789	No	ns	0.99
									AZD5991 vs. Ipa+S63845	-0.08667	-0.3232 to 0.1499	No	ns	0.81
									S63845 vs. Ipatasertib	-0.137	-0.3736 to 0.09957	No	ns	0.42
									S63845 vs. Ipa+AZD5991	0.005667	-0.2309 to 0.2422	No	ns	>0.99
									S63845 vs. Ipa+S63845	-0.1233	-0.3599 to 0.1132	No	ns	0.53
									Ipatasertib vs. Ipa+AZD5991	0.1427	-0.09391 to 0.3792	No	ns	0.38
									Ipatasertib vs. Ipa+S63845	0.01367	-0.2229 to 0.2502	No	ns	>0.99
									Ipa+AZD5991 vs. Ipa+S63845	-0.129	-0.3656 to 0.1076	No	ns	0.48
									Figure 5F (CP142c 96h)
									Tukey's multiple comparisons test	Mean Diff.	95.00% CI of diff.	Below threshold?	Summary	Adjusted P Value
									Vehicle vs. AZD5991	-0.05733	-0.2611 to 0.1465	No	ns	0.93
									Vehicle vs. S63845	-0.035	-0.2388 to 0.1688	No	ns	>0.99
									Vehicle vs. Ipatasertib	0.187	-0.01680 to 0.3908	No	ns	0.08
									Vehicle vs. Ipa+AZD5991	0.2063	0.002537 to 0.4101	Yes	*	0.05
									Vehicle vs. Ipa+S63845	0.2337	0.02987 to 0.4375	Yes	*	0.02
									AZD5991 vs. S63845	0.02233	-0.1815 to 0.2261	No	ns	>0.99
									AZD5991 vs. Ipatasertib	0.2443	0.04054 to 0.4481	Yes	*	0.02
									AZD5991 vs. Ipa+AZD5991	0.2637	0.05987 to 0.4675	Yes	**	0.009
									AZD5991 vs. Ipa+S63845	0.291	0.08720 to 0.4948	Yes	**	0.005
									S63845 vs. Ipatasertib	0.222	0.01820 to 0.4258	Yes	*	0.03
									S63845 vs. Ipa+AZD5991	0.2413	0.03754 to 0.4451	Yes	*	0.02
									S63845 vs. Ipa+S63845	0.2687	0.06487 to 0.4725	Yes	**	0.008
									Ipatasertib vs. Ipa+AZD5991	0.01933	-0.1845 to 0.2231	No	ns	>0.99
									Ipatasertib vs. Ipa+S63845	0.04667	-0.1571 to 0.2505	No	ns	0.97
									Ipa+AZD5991 vs. Ipa+S63845	0.02733	-0.1765 to 0.2311	No	ns	>0.99

## Sheet: Figure 6
Figure 6A (Pten-KO/Tp53-WT/Myc-OE)																	Figure 6B (Pten-KO/Tp53-WT/Myc-OE)																	Figure 6C (Pten-KO/Tp53-WT/Myc-OE)
	Vehicle	Ipatasertib	AZD5991 1µM	CMB1 1µM	AZD5991 5µM	CMB1 5µM	AZD5991 10µM	CMB1 10µM	S63845 1µM	CMB2 1µM	S63845 5µM	CMB2 5µM	S63845 10µM	CMB2 10µM	Navitoclax			Vehicle	Ipatasertib	AZD5991 1µM	CMB1 1µM	AZD5991 5µM	CMB1 5µM	AZD5991 10µM	CMB1 10µM	S63845 1µM	CMB2 1µM	S63845 5µM	CMB2 5µM	S63845 10µM	CMB2 10µM	Navitoclax			Vehicle	Ipatasertib	AZD5991 1µM	CMB1 1µM	AZD5991 5µM	CMB1 5µM	AZD5991 10µM	CMB1 10µM	S63845 1µM	CMB2 1µM	S63845 5µM	CMB2 5µM	S63845 10µM	CMB2 10µM	Navitoclax
n1	1	0.994	0.933	1.632	0.967	2.367	1.149	4.71	0.915	1.453	1.022	2.111	1.038	4.49	2.082		n1	1	0.939	1.015	0.734	0.927	0.565	0.805	0.37	0.867	0.649	0.802	0.525	0.807	0.401	0.574		n1	1	0.651	0.927	0.341	0.9	0.054	0.863	0.017	0.74	0.362	0.955	0.053	0.619	0.03	0.735
n2	1	1.02	0.843	1.7	1.016	2.319	0.911	4.113	1.05	1.574	0.972	2.362	1.222	3.969	1.882		n2	1	0.969	1.079	0.844	0.804	0.566	0.988	0.421	1.03	0.697	0.842	0.585	0.692	0.468	1.031		n2	1	0.657	0.77	0.481	0.708	0.048	0.597	0.022	1.036	0.449	0.778	0.043	0.795	0.022	0.972
n3	1	1.095	1.189	1.757	0.869	2.165	1.129	3.932	0.806	1.724	1.119	2.445	1.183	4.043	1.715		n3	1	0.93	1.118	0.773	1.166	0.448	0.788	0.437	0.755	0.656	0.974	0.478	0.854	0.383	0.832		n3	1	0.712	0.87	0.276	0.849	0.036	0.698	0.029	0.834	0.337	0.847	0.06	0.71	0.023	0.725
Figure 6A (Pten-KO/Tp53-KO/Myc-OE)																	Figure 6B (Pten-KO/Tp53-KO/Myc-OE)																	Figure 6C (Pten-KO/Tp53-KO/Myc-OE)
	Vehicle	Ipatasertib	AZD5991 1µM	CMB1 1µM	AZD5991 5µM	CMB1 5µM	AZD5991 10µM	CMB1 10µM	S63845 1µM	CMB2 1µM	S63845 5µM	CMB2 5µM	S63845 10µM	CMB2 10µM	Navitoclax			Vehicle	Ipatasertib	AZD5991 1µM	CMB1 1µM	AZD5991 5µM	CMB1 5µM	AZD5991 10µM	CMB1 10µM	S63845 1µM	CMB2 1µM	S63845 5µM	CMB2 5µM	S63845 10µM	CMB2 10µM	Navitoclax			Vehicle	Ipatasertib	AZD5991 1µM	CMB1 1µM	AZD5991 5µM	CMB1 5µM	AZD5991 10µM	CMB1 10µM	S63845 1µM	CMB2 1µM	S63845 5µM	CMB2 5µM	S63845 10µM	CMB2 10µM	Navitoclax
n1	1	1.191	0.971	1.516	1.224	2.665	1.269	5.702	1.095	1.863	1.105	2.815	1.124	5.422	1.466		n1	1	1.059	1	0.669	0.911	0.5	0.771	0.256	0.732	0.472	0.8	0.443	0.762	0.288	0.892		n1	1	0.502	0.601	0.152	0.67	0.028	0.581	0.014	0.849	0.2	0.667	0.097	0.471	0.045	0.892
n2	1	1.264	0.938	1.625	1.117	2.858	1.203	5.617	1.057	1.884	1.149	2.75	1.327	6.039	1.475		n2	1	0.745	0.832	0.669	0.797	0.5	0.926	0.323	0.787	0.594	0.918	0.408	0.855	0.278	0.68		n2	1	0.48	0.744	0.124	0.652	0.02	0.539	0.012	0.628	0.151	0.613	0.074	0.566	0.012	0.751
n3	1	1.136	1.041	1.811	1.023	2.694	1.29	5.663	1.099	1.908	1.081	3.043	1.02	5.271	1.474		n3	1	0.887	0.81	0.662	0.848	0.4	0.863	0.296	0.923	0.65	0.774	0.481	0.698	0.305	0.746		n3	1	0.42	0.843	0.204	0.614	0.013	0.521	0.012	0.694	0.15	0.516	0.068	0.571	0.017	0.759
Figure 6A (Pten-WT/Tp53-WT/Myc-OE)																	Figure 6B (Pten-WT/Tp53-WT/Myc-OE)																	Figure 6C (Pten-WT/Tp53-WT/Myc-OE)
	Vehicle	Ipatasertib	AZD5991 1µM	CMB1 1µM	AZD5991 5µM	CMB1 5µM	AZD5991 10µM	CMB1 10µM	S63845 1µM	CMB2 1µM	S63845 5µM	CMB2 5µM	S63845 10µM	CMB2 10µM	Navitoclax			Vehicle	Ipatasertib	AZD5991 1µM	CMB1 1µM	AZD5991 5µM	CMB1 5µM	AZD5991 10µM	CMB1 10µM	S63845 1µM	CMB2 1µM	S63845 5µM	CMB2 5µM	S63845 10µM	CMB2 10µM	Navitoclax			Vehicle	Ipatasertib	AZD5991 1µM	CMB1 1µM	AZD5991 5µM	CMB1 5µM	AZD5991 10µM	CMB1 10µM	S63845 1µM	CMB2 1µM	S63845 5µM	CMB2 5µM	S63845 10µM	CMB2 10µM	Navitoclax
n1	1	0.97	1.012	0.893	1.137	0.858	1.379	1.193	0.973	1.09	0.993	1.246	1.166	1.037	1.442		n1	1	1.272	1.083	0.984	0.799	0.72	0.781	0.883	1.243	1.058	0.858	1.103	0.921	0.831	0.884		n1	1	1.108	1.164	0.916	0.961	0.967	0.898	0.851	1.152	0.989	1.023	0.958	0.806	0.771	0.6
n2	1	1.189	0.847	0.936	0.968	1.146	0.98	0.952	1.04	1.153	1.191	1.161	1.015	1.205	1.487		n2	1	0.99	1.15	0.807	0.925	0.926	0.9	0.688	0.95	1.274	1.191	1.285	0.887	0.946	1.028		n2	1	0.969	1.097	0.963	1.042	0.757	0.771	0.763	0.905	1.037	0.821	0.823	0.715	0.612	0.542
n3	1	1.087	0.994	1.045	1.129	1.074	1.209	1.223	1.081	1.013	1.091	0.935	0.995	1.206	1.84		n3	1	1.034	0.91	0.817	0.822	0.754	0.743	0.754	1.07	0.921	0.804	0.951	0.801	1.057	0.83		n3	1	1.186	0.973	0.745	1.028	0.911	0.733	0.815	0.967	1.114	0.971	0.981	0.87	0.803	0.595

## Sheet: Figure 7
Figure 7A-C
Days	Vehicle					Ipa					S63845				Combo (S63845)
	Tumour 1	Tumour 2	Tumour 3	Tumour 4	Tumour 5	Tumour 1	Tumour 2	Tumour 3	Tumour 4	Tumour 5	Tumour 1	Tumour 2	Tumour 3	Tumour 4	Tumour 1	Tumour 2	Tumour 3	Tumour 4	Tumour 5
0	0.076	0.054	0.058	0.119	0.085	0.074	0.087	0.056	0.168	0.078	0.128	0.031	0.11	0.067	0.056	0.048	0.239	0.113	0.058
1
2
3	0.327	0.128	0.176	0.168	0.102	0.268	0.128	0.134	0.208	0.09	0.263	0.09	0.234	0.085	0.064	0.054	0.305	0.11	0.082
4
5	0.54	0.141	0.212	0.204	0.108	0.273	0.134	0.134	0.268	0.113	0.339	0.092	0.165	0.1	0.078	0.051	0.234	0.105	0.056
6
7	0.766	0.161	0.316	0.217	0.113	0.478	0.217	0.191	0.294	0.11	0.415	0.1	0.208	0.131	0.108	0.067	0.401	0.119	0.074
8
9
10				0.23	0.11				0.421	0.141								0.225	0.119
11	0.975	0.305	0.756			0.828	0.294	0.176			0.516	0.144	0.263	0.2	0.085	0.069	0.421
12				0.31	0.21				0.421	0.147								0.305	0.116
13
14	1.232	0.493	0.493	0.322	0.213	1.422	0.244	0.23	0.54	0.172	1.151	0.289	0.345	0.268	0.048	0.09	0.435	0.278	0.116
15
16
17		0.408	0.776	0.408	0.319		0.415	0.305	0.548	0.23		0.54	0.357	0.299	0.072	0.094	0.471	0.375	0.18
18
19		0.556	1.011	0.556	0.344		0.421	0.284	0.624	0.278		0.624	0.606	0.516	0.048	0.064	0.501	0.351	0.184
20
21		0.894	1.376	0.581	0.361		0.485	0.294	0.697	0.284		0.939	0.624	0.746	0.082	0.067	0.598	0.333	0.212
22
23
24				0.707	0.572		0.85	0.316	0.872	0.395			0.828	0.85	0.131	0.067	0.615	0.388	0.268

[truncated: 34 more sheets: Figure 8, Figure 8-Stats, Figure 9, Figure 9-Stats, Figure 10, Supp Figure 1, Supp Figure 2, Supp Figure 4, Supp Figure 5, Supp Figure 6, Supp Figure 8, Supp Figure 9, Supp Figure 10, Supp Figure 11, Supp Figure 12, Supp Figure 13, SuppFigure 13-Stats, Supp Figure 14, Supp Figure 15, Supp Figure 16 …]
